# Supplementary material for: RIPK1 regulates starvation resistance by modulating aspartate catabolism
Source: Nat Commun. 2021 Oct 22;12:6144. doi: 10.1038/s41467-021-26423-4 (PMC8536712; doi:10.1038/s41467-021-26423-4)
Supplement: Supplementary file 4 — Supplementary Data 1 [file 41467_2021_26423_MOESM4_ESM.xlsx]

## Sheet: Sheet1
MEF_Normal condition	WT						RIP1-/-
Common name	WT-1	WT-2-1	WT-3	WT-4	WT-5	WT-6	RIP1-/-1	RIP1-/-2	RIP1-/-3	RIP1-/-4	RIP1-/-5	RIP1-/-6
Nicotinamide ribotide	44583.5	35019.9	61937.4	58804.2	35717.2	30396.5	6523.15	5773.82	3370.55	5802.72	5934.71	3772.52
Glycerophosphocholine	14181.1	50847.3	17777.3	20834.7	37782	17599.4	2829.01	2525.02	3743.42	4718.59	2826.69	4221.24
Nicotinamide adenine dinucleotide phosphate (NADP)	15898.3	9178.83	20937.4	14145.2	8285.41	10582.9	3437.92	2609.28	1681.17	2843	1248.37	1082.48
Allocystathionine	9566.82	5451.88	12206.1	11908.2	6128.02	6818.49	1661.87	2206.25	2069.71	2162.55	2205.94	1222.67
L-2-Hydroxygluterate	7244.03	6002.35	9568.54	15415.2	5749.72	6786.92	1229.12	2744.02	1989.08	770.597	2999.16	1834
myo-Inositol	39820.2	45858.4	58463.9	31598.7	31302.9	41951	8689.94	10264.3	21812.5	23334	16312.2	17441.1
Uric acid	20680.6	14743.3	24974	23751.1	12186.6	12956.8	7634.83	8666.17	4133.94	8849.68	10868.3	5481.17
5'-Phosphoribosyl-5-amino-4-imidazolecarboxamide (AICAR)	43119.9	40793.5	48941.7	53345.2	21611.3	32840.2	16854	19836.2	13498.5	17182.5	22414.6	15145
Nicotinamide adenine dinucleotide (NAD)	103530	102103	145956	130835	102041	85645.4	52807.4	59853	54105.2	53343.3	42375.7	50162.2
Xanthurenic acid	1589.32	2249.54	242.634	1801.74	2123.03	1619.05	708.019	1547.45	1755.34	290.97	298.488	259.688
L-Homoserine	1170.85	2738.58	2648.83	2536.64	2310.47	1481.13	1373.82	759.564	2523.3	750.69	916.691	745.03
D-Glucuronate	4579.7	4612.18	5233.01	5016.4	4103.85	3765.5	1576.71	2918.92	1873.38	3366.5	3141.57	3087.56
Acadesine	99455.9	80178.6	111264	46800	15756	40004.8	56736.4	35108.7	15152.5	72147.4	31205.4	31172.8
Phenyllactic acid	1755.69	1397.78	1273.64	1526.26	1544.11	1250.54	425.574	100.173	1335.61	888.283	1435.15	1284.34
L-Glutamine	102919	120848	123792	130157	104997	127214	78248.4	79571.4	70584.3	92273.3	72492.6	60766.6
N-Acetyl-D-glucosamine	23009.1	23405	22926.6	17483.1	9744.49	17231	16985.2	12857.5	7840.62	16697.1	10730.5	7659.92
D-Glucose 6-phosphate solution	502.843	502.796	568.678	493.36	772.099	577.148	563.337	551.449	509.035	572.186	59.0458	84.1586
Xanthosine	1969.53	1882.89	1446.94	3156.82	1055.76	1406.49	1448.9	811.287	1275.07	1310.52	1345.22	1619
Imidazole	54942.2	43392.7	17778.2	11560.9	2686.79	9288.58	14904.3	33197.9	2610.77	20730.3	20350.1	10049.4
Atrolactic acid	4300.92	4816.14	4387.79	2577.8	6133.57	3001.61	5383.71	1384.38	3562.81	4784.88	2080.19	2120.94
beta-D-Glucosamine	2527.37	2468.87	2376.37	2578.4	2069.19	2206.11	2262.75	171.171	2051.54	2013.23	1997.99	2649.67
L-Methionine sulfoxide	116833	139493	52942.2	66721	84079.3	61442.7	44318.8	74708.3	42188.7	37310.8	65586.2	147790
Thiamine pyrophosphate (TPP)	97663.4	48542	97602.2	101140	47195.9	62056.6	54659.8	72139.4	47658.6	60145.3	73684.3	51904.8
Dephosphocoenzyme A (Dephospho-CoA)	4368.37	4222.24	5322.09	7002.65	4065.58	2748.97	3055.71	6056.67	5251.95	2784.07	3245.18	2001.16
Citric acid	39739.8	36922.3	49003.8	48602.8	31890.8	39456.2	23688.8	52907.3	37638.5	23906.6	30398.7	31136.4
Sucrose	1957.27	1824.63	650.79	1696.99	1800.53	1743.3	1924.89	1730.82	568.027	81.4671	1756.23	1817.9
Deoxyguanosine triphosphate (dGTP)	2715.24	1782.66	4237.56	4171.89	2537.34	2304.69	1622.89	2290.83	3875.89	1963.43	2931.73	1925.04
Ureidopropionic acid	760.033	676.649	109.847	709.775	705.311	682.788	668.58	767.412	101.323	699.631	140.878	651.29
Citraconic acid	674.848	613.094	596.269	2294.25	2442.48	2209.03	159.076	2123	2295.25	2374.84	182.203	304.193
L-histidinol	2275.04	2369.34	2337.07	2260.19	2341.53	2394.94	133.93	2284.09	2265.24	2366.2	2417.36	2395.78
histamine	2085.21	2206.28	2185.01	2185.48	2075.38	585.733	2286.22	2195.01	96.1884	2535.35	535.65	2075.02
β-hydroxybutyrate	561.995	479.529	582.939	535.146	895.454	482.852	481.885	482.918	553.656	486.273	549.744	510.429
Isocitrate	2560.62	2656.16	1256.38	1447.05	2582.82	606.076	1045.06	1983.72	1264.42	2814.63	1705.96	856.393
L-Leucine	3.66941e+07	2.97733e+07	3.79533e+07	3.3305e+07	1.92885e+07	2.37668e+07	2.3979e+07	3.20752e+07	2.22365e+07	2.66239e+07	2.9887e+07	2.44457e+07
Phenylpropiolic acid	954.1	925.778	949.729	976.974	1087.49	942.277	934.481	954.887	929.583	176.288	1147.74	1028.35
Deoxyadenosine monophosphate (dAMP)	4169.85	7104.22	5346.04	5889.62	4723.56	4373.78	3734.78	5675.68	4072.96	4794.25	6580.19	3152.48
Glutathione disulfide	1.92532e+06	1.41494e+06	1.73322e+06	1.73806e+06	1.36877e+06	1.39202e+06	1.50144e+06	1.3298e+06	1.22104e+06	1.59056e+06	1.63665e+06	1.23322e+06
Cholesterol sulfate	620.114	2282.26	1875.07	1764.8	2040.54	2496.7	1911.81	2088.86	652.132	1503.67	1757.97	1961.21
Glycyl-L-leucine	42819.9	27287.5	32395.6	40866.3	33850.4	29768.1	26049.8	46418.2	25883.2	21310.4	37295.3	28430.2
Isobutyryl coenzyme A	1063.51	838.963	981.092	915.494	1183.2	1163.63	707.917	886.93	775.229	1211.32	1241.36	683.838
Flavin mononucleotide (FMN)	15453.8	22110.8	20765.8	24083.5	24910.4	12383.6	15145.9	17631.2	15888.3	21827.1	21969.8	16060
Uridine 5'-monophosphate (UMP)	819883	793803	957051	945430	774415	760314	791125	892033	624576	746030	828799	700469
Inosine 5'-monophosphate (IMP)	967921	1.1038e+06	1.21526e+06	1.25886e+06	927381	846421	991554	1.24599e+06	622720	857603	1.2628e+06	824978
2-keto-D-Gluconic acid	609.651	2353.09	1994.28	1608.54	2151.39	1378.22	1674.59	2584.79	507.873	2169.92	1578.03	912.359
Deoxycytidine monophosphate (dCMP)	4814.16	8894.42	6738.09	9818.31	5207.24	5567.43	7882.26	7739.74	6705.14	6217.16	6087.59	4489.3
2'-Deoxyguanosine 5'-diphosphate (dGDP)	2100.75	614.152	989.885	2712.95	734.947	1342.82	1502.9	1605.41	1178.2	1012.2	1822.19	1074.24
Flavin adenine dinucleotide (FAD)	149913	145121	200049	172875	120173	137050	166100	136334	135826	169467	164814	124870
D-Biotin	1585.92	1620.27	1658.94	1727.51	1742.19	1648.54	1590.55	2742.77	1607.01	1629.59	1605.3	566.602
L-Homocysteine	767.383	785.153	838.87	802.667	804.926	770.492	806.717	758.167	769.08	788.562	768.127	782.007
3-Methylphenylacetic acid	2665.19	2433.37	2404.9	2340.08	2424.37	2435.44	2450.08	2343.94	2407.55	2439.03	2367.25	2401.81
Aminohippuric acid	1642.35	1598.64	1644.75	1657.21	1657.7	1680.07	1602.49	1610.06	1643.48	1635.85	1649.46	1577.8
D-glucosamine 1-phosphate	1113.75	1124.1	1195.53	1060.1	1073.23	1085.55	1147.65	1110.09	1078.73	1082.56	1098.94	1051.26
Porphobilinogen	1102.83	1122.67	1135.82	1183.55	1180.33	1144.62	1124.83	1109.25	1128.32	1149.5	1117.61	1159.75
3,5-Diiodothyronine	2818.96	2761.14	2848.68	2755.48	2747.13	2840.67	2761.05	2742.06	2752.01	2795.38	2789.82	2843.72
3-Methylthiopropionote	1203.61	1169.92	1197.75	1184.4	1216.05	1174.86	1183.34	1165.72	1180.85	1204.72	1211.5	1217.25
2-Isopropylmalic acid	1215.43	1300.59	1180.3	1219.04	1230.4	1249.01	1225.36	1212.89	1236.71	1245.38	1204.23	1301.98
Deoxycholic acid	2904.89	3055.95	2941.66	2905.1	2901.91	2947.61	2983.46	2935.08	2986.77	2944.18	2904.32	2983.07
Shikimate	3508.98	3563.19	3586.63	3563.8	3615.83	3595.01	3579.36	3574.12	3603.29	3601.25	3577.98	3613.03
Cholic acid	621.144	602.118	639.218	611.184	568.227	634.301	613.075	580.461	671.559	644.441	625.89	562.6
Taurocholic acid	6564.09	6643.23	6615.91	6561.29	6545.22	6602.48	6722.25	6601.86	6690.06	6630.59	6527.82	6644.12
p-Hydroxyphenylacetic acid	1485.39	1446.96	1443.44	1456.2	1464.13	1430.16	1499.73	1463.22	1486.28	1435.59	1478.58	1469.41
alpha-Lipoic acid	1164.87	1112.28	1175.19	1116.66	1121.68	1145.5	1190.94	1118.13	1143.32	1112.15	1185.4	1175.87
Ethyl glucuronide	1646.79	1611.26	1606.82	1617.38	1619.35	1589.63	1666.75	1620.81	1654.57	1594.94	1661.95	1638.29
3-Isopropylmalate	939.115	945.41	955.819	886.582	896.341	912.567	948.15	929.576	958.391	905.296	973.436	928.488
Guanidoacetic acid	1320.64	1367.29	1371.99	1407.45	1416.84	1394.22	1399.37	1554.61	1392.81	1394.87	1377.77	1342.07
2,3-Dihydroxybenzoic acid	1149.42	1232.77	1196.51	1188.32	1213.97	1182.17	1248.2	1234.51	1251.86	1201.34	1182.3	1207.78
Hydroxyphenylacetic acid	1091.94	1077.91	1103.13	1092.01	1103	1093.33	1092.28	1104.21	1140.02	1241.27	1106.99	1064.79
L-carnitine	2831.81	3191.37	3801.68	1512.41	2859.08	4788.36	4882.32	1955.1	2566.62	3188.82	2880.08	4136.19
Kynurenic acid	1524.33	1618.28	1665.1	1571.28	1541.16	1568.49	1654.21	1679.27	1613.93	1580.89	1594.66	1709.97
Reduced nicotinamide adenine dinucleotide phosphate (NADPH)	1049.5	629.675	1322.59	1106.73	1219.95	1090.78	1101.91	1091.47	1250.73	1108.07	1035.07	1086.51
3-Phosphoglycerate	932.061	936.758	898.531	942.672	922.788	1040.21	1030.35	932.865	926.463	935.71	1164.52	925.148
Phosphoenolpyruvate	1006.97	1311.11	546.693	1436.15	1681.63	788.035	893.55	1440.75	788.699	1371.49	1351.63	1313.61
L-Citrulline	69972.8	75714.3	117855	88073.8	59959.6	60943.2	87898.8	93530	76419.1	105367	73149.7	66651.8
Guanosine diphosphate (GDP)	287211	263814	365587	361783	234898	279914	305838	399864	268375	330986	376551	242016
Cytidine 5'-monophosphate (CMP)	385662	702725	488895	482943	364567	352352	510810	608831	419351	479847	536124	435295
L-Arginine	2.48306e+06	2.56633e+06	3.61466e+06	3.29032e+06	1.874e+06	2.08198e+06	3.04111e+06	3.16923e+06	2.75586e+06	3.47725e+06	2.53105e+06	2.22209e+06
Reduced nicotinamide adenine dinucleotide (NADH)	5578.6	1712.05	4793.3	6111.03	2713.36	1591.63	1807.39	13418	2310.66	2123.24	3246.73	1518.02
Deoxycytidine triphosphate (dCTP)	3546.54	4533.78	6517.91	12658.8	4523.39	4380.2	3407.14	7305.32	8548.96	7914.27	7381.36	5189.17
Hydroxyisocaproic acid	68.3948	740.139	857.938	713.64	804.551	732.179	701.793	754.42	731.28	688.963	680.338	777.622
Flavone	1911.96	2671.94	1863.75	1880.62	2108.96	1089.4	2704.91	1065.16	1084.8	3293.85	727.091	3962.53
Ornithine	79626.8	54102.7	78176.5	78563.9	69227.8	72260.3	76287.7	89155.9	65389	93153.5	95917.8	66918.5
Thymine	1802.94	1617.82	1943.52	1701.64	1714.52	617.5	2003.27	1654.99	1723.73	1970.87	1914.05	1463.27
4-Pyridoxic acid	252.426	698.016	1137.06	4976.54	3777.16	2275.97	3317.95	534.178	2358.25	3133.92	3055.91	2626.48
Glucosamine 6-phosphate	1732.81	1026.64	1697.15	1893.54	1814.3	742.279	2460.09	1662.68	1844.36	1718.17	1703.78	876.52
5-Methoxytryptophan	1770.17	2463.38	1759.78	1536.99	2340.5	600.345	2094.33	1579.37	1977.97	1588.46	2448.24	2408.93
Folic acid	1657.15	613.125	2840.51	933.038	1161.49	845.838	2791.11	860.468	890.967	1637.25	973.327	2151.59
Adenosine 5'-phosphosulfate (APS)	1131.19	124.1	1151.31	1137.5	1144.63	1155.24	1143.09	1127.89	1153.15	1160.13	1163.35	1176.56
L-Lysine	15181.7	11602.5	16972.6	20900	13158.4	13075.7	16508.5	20960.3	14570	20786.4	19177.2	16543.8
Deoxythymidylic acid (dTMP)	8690.54	6588.48	8975.03	10376.2	5060.77	5555.42	10893.9	11166	8480.97	7915.04	11313.9	5721.37
2'-Deoxyguanosine 5'-monophosphate (dGMP)	3094.98	2036.07	3594.51	4799.95	2573.93	1978.75	3781.2	5030.76	3022.37	3487.5	4444.42	2914.84
DL-2-Aminooctanoic acid	306.137	163.812	170.986	1579.27	1565.11	1720.17	1115	1818.03	1645.68	318.803	1368.3	721.027
2-Hydroxyadenine	2661.62	2769.43	357.305	2866.42	2857.13	2769.98	3377.58	3523.41	2806.79	3005.33	2727.3	2755.23
Adenosine monophosphate (AMP)	2.14643e+06	3.29218e+06	3.48259e+06	3.08472e+06	2.77556e+06	2.31491e+06	3.86453e+06	5.26274e+06	2.62825e+06	3.35305e+06	4.02106e+06	2.74345e+06
S-Methyl-L-cysteine	768.064	896.847	291.601	917.069	912.522	177.973	882.736	831.755	442.44	1086.13	765.874	1101.32
Gamma-Aminobutyric acid (GABA)	57446.8	63017.2	69458.5	67939.4	54709	44758	74075.9	94811	56393	82082.1	86909.5	70783
NG,NG-Dimethyl-L-arginine (ADMA)	8309.46	7028.97	7164.03	9682.09	6814.68	8612.14	12287.7	7712.6	11767.6	10893.3	10423.4	8887.09
sn-Glycerol 3-phosphate	22040	12049.4	22551.2	25751.1	9332.48	12403.3	24749.1	37048.7	20569.8	19879.4	17213.9	16112.9
L-Valine	4.14189e+06	4.75496e+06	6.29933e+06	4.47595e+06	2.81935e+06	3.61376e+06	7.06809e+06	6.14501e+06	3.88351e+06	7.14111e+06	5.50774e+06	4.2952e+06
L-Dihydroorotate	912.135	690.474	1284.38	1577.16	1216.6	780.559	1682.18	1899.88	1269.43	599.154	1374.46	1698.06
Phosphorylcholine	2.27459e+06	1.63219e+06	2.44541e+06	2.69095e+06	1.47258e+06	1.71753e+06	2.58951e+06	3.10351e+06	2.4391e+06	2.75532e+06	3.12528e+06	2.22689e+06
Nicotinate	1390.28	1806.96	427.318	828.748	1185.85	630.52	2142.12	1328.27	813.393	2346.9	921.113	783.999
Succinate	1263.23	1287.14	630.436	860.186	1118.42	821.613	810.278	1424.39	1708.97	1549.74	1006.63	1480.84
Adenosine 3',5'-cyclic phosphate (cAMP)	1035.7	2485.01	1770.71	1911.83	900.534	1141.4	3842.94	1422.62	1753.61	1344.91	2755.18	1334.87
Guanosine-5'-monophosphate	292939	572130	477116	466091	412837	280125	536161	828566	414239	553909	682352	418360
L-homocysteic acid	21832.1	16205.3	21264.9	22192.6	17212.7	16380	24546.5	27717.3	21075.7	29041.7	30300.2	25376.8
Dihydroxy-acetone-phosphate	793.36	2477.04	1919.34	1080.45	760.575	1645.77	1258.83	3840.5	399.812	2011.67	2056.09	2424.68
L-Asparagine	84818	79513.4	33323.8	91052.1	70005.8	64077.1	85759.1	110029	85054.2	87591.8	128934	87370.1
N-Acetyl-L-phenylalanine	2819.69	173.179	557.281	574.984	298.479	2768.68	1690.24	995.33	2589.3	2716.92	673.854	1382.39
taurine	125984	147213	76985.8	91561.7	152798	139898	184370	131624	168094	157685	177363	210615
L-histidine	1.94253e+06	1.02883e+06	2.09093e+06	2.52926e+06	792989	821475	1.59009e+06	3.42668e+06	1.64529e+06	1.75995e+06	2.94335e+06	1.60312e+06
L-Serine	347343	276212	321487	371545	279156	260060	396978	521955	383088	416966	509357	419260
S-Adenosylhomocysteine	26233.1	12706.8	16217.5	22545	26452.6	17811.4	23708.8	30429.6	30137.6	21599.8	41180.9	30729.2
L-Phenylalanine	4.18865e+06	4.20228e+06	5.36378e+06	4.22599e+06	3.00694e+06	3.26503e+06	2.50969e+06	9.74973e+06	3.96925e+06	7.32748e+06	6.94913e+06	5.01418e+06
cis-Aconitate	1790.98	2062.18	2026.39	1511.51	1500.1	2344.76	3419.98	4466.07	2153.79	2561.49	2371	1702.47
D-Fructose 1,6-bisphosphate	3571.59	1562.74	5306.18	4755.1	2029.21	4047.39	4119.09	6917.67	4922.87	5155.99	6371	4331.7
o-Tyrosine	19781.4	16144.4	14616.3	19126.6	21369.2	24714.7	27481.1	24994.2	29111.3	22368.7	32752.7	36466.8
Hypoxanthine	2.87285e+06	2.72215e+06	3.67582e+06	3.14272e+06	2.09718e+06	2.42993e+06	4.85904e+06	4.66361e+06	3.36822e+06	4.91559e+06	3.98901e+06	3.8667e+06
Pyridoxamine	1676.74	7014.42	2050.51	1520.19	4263.82	2553.85	4271.52	5395.88	3032.85	8208.29	2378.64	5711.02
Acetylcarnitine DL	840295	625064	846308	827897	544935	764440	929683	1.5248e+06	651663	865214	1.46835e+06	1.50965e+06
2'-Deoxycytidine diphosphate (dCDP)	1621.86	2221.29	3448.98	1662.25	1216.2	2807.11	4296.15	4351.07	3258.51	3035.02	2996.94	2423.14
Choline	747876	422168	1.1264e+06	524822	305087	625318	1.10696e+06	391310	257143	978616	1.83882e+06	1.34787e+06
Uridine triphosphate (UTP)	450746	133680	488251	534484	135619	275032	423487	603211	526306	566148	698648	419040
Thymidine	8506.99	3295.4	6734.23	8985.04	3909.1	5292.58	10397.3	8189.52	11205.6	9364.92	9559.26	10434.2
Pantothenic Acid	67093.8	61042.1	65435.5	77258.2	61987.3	61809.9	97158.8	128942	86527	93236	115142	122831
N-Acetylglutamine	2597.82	4301.46	4394.61	3198.14	2501.6	5316.07	5302.89	7030.96	4315.49	7004.96	8162.38	4876.98
L-Glutamate	1.03412e+07	7.44412e+06	1.08451e+07	1.15242e+07	7.51047e+06	8.10197e+06	1.51691e+07	1.73396e+07	1.46907e+07	1.52452e+07	1.69591e+07	1.3478e+07
Argininosuccinic acid	13177	39069.6	36086.8	13461	31219.8	20057.1	42817.1	47704.7	39874.4	37390.7	59038.8	33855.1
Deoxyuridine	1268.66	742.536	899.297	660.278	1015.54	1182.29	2621.55	2104.73	678.716	1468.95	1801.66	1427.64
Cytidine triphosphate (CTP)	67081.4	26043.6	82161.3	87253.3	28789.7	47844.4	73794.8	134948	86617.9	103129	122394	74365.2
S-Adenosylmethionine	391338	338717	475712	470803	323634	344401	713782	780704	589440	771299	687589	588830
Riboflavin (Vitamin B2)	19455.5	18905.4	8104.28	3852.57	4588.45	5357.61	22353.2	31223.6	3479.67	27433.1	19332.3	5190.67
L-Aspartate	323390	326023	310478	345771	297503	294058	609868	612378	549358	561722	616731	547674
Ethanolamine	16275.2	4656.6	7118.83	12075.3	4888.49	10663.9	13674.2	26587.4	9410.87	10522	24960.5	18460.6
Uridine diphosphate glucose (UDP-D-Glucose)	114784	97256.3	166021	147753	91335.8	95938.2	213082	261211	175516	215992	300504	169173
L-Tryptophan	878647	942701	1.24303e+06	1.06772e+06	726947	784999	2.05916e+06	2.0428e+06	1.32503e+06	2.00785e+06	1.70242e+06	1.49495e+06
Pyroglutamic acid	40897.9	35786.5	39618	43791.9	33122.7	38887	70558.1	81155.7	68210.5	69929.5	78499.9	71069.8
Thiamine	2.35523e+06	937696	1.99648e+06	1.43325e+06	263669	734082	3.3794e+06	3.7876e+06	571347	2.42741e+06	3.72115e+06	877517
Pyridoxine	30312.5	157360	123502	24094.1	14323.2	32598.5	252166	42245.2	22705.2	351594	35186.3	31906.9
3'-O-methylguanosine	7165.44	7775.68	7543.1	5725.66	1131.3	4114.05	12537.1	13925.1	5298.37	13699.7	9329.62	10698.4
Inosine	37730.7	45903.7	39061.9	31442.9	40317.8	57529.3	101688	42316.8	95933.8	91986.5	69886.4	91516.3
L-Kynurenine	2554.27	1063.41	1493.4	1597.14	1620.6	1024.2	3362.58	6829.37	477.261	1604.47	4947.9	1530.81
L-2-Aminoadipic acid	10113.4	7834.18	14460.8	10323.6	4739.2	8560.81	19763.7	24154	15697.2	17394.7	22923.3	13356
Citicoline (CDP-choline)	364585	389884	431998	435343	299423	309897	763353	770982	701196	787969	923955	682952
Thiamine monophosphate	23591.1	17435.5	22215.1	28916.3	11323.5	17025.3	43756.3	48655.7	40026.1	41798.4	49183.6	30704
N2,N2-Dimethylguanosine	6924.52	24476.1	39391.7	7985.62	2608.61	9757.88	70289.1	13942.6	11833.7	68361	12975.8	16039.8
5'-Methylthioadenosine	625987	555050	108638	21176.1	28691.3	43669.7	509451	636137	24115.2	799500	650980	316313
L-Methionine	713035	483634	1.01037e+06	723347	283435	364096	1.4594e+06	2.0559e+06	778060	1.54103e+06	1.65827e+06	646007
L-O-Phosphoserine	2091.38	298.076	834.468	1630.26	1896.33	872.515	2073.54	6328.35	3760.67	1214.53	2439.66	1891
Adenosine triphosphate (ATP)	883840	575669	1.14148e+06	1.19314e+06	643107	884038	1.74906e+06	2.62521e+06	1.94354e+06	2.03931e+06	2.4958e+06	1.56706e+06
L-Lactate	51431.5	50335	51147.2	47660.6	32816.2	40479	116227	90150.7	113012	113645	129497	111328
creatine	3.27778e+06	5.37187e+06	6.4949e+06	2.84125e+06	3.21149e+06	4.75399e+06	1.51862e+07	3.80449e+06	1.17283e+07	1.39711e+07	7.81212e+06	1.20027e+07
N-Acetyl-L-alanine	3046.13	735.284	2948.68	2554.02	1557.1	1904.01	7161.31	3783.02	7275.22	5067.11	4246.39	4677.6
Uridine	459007	368612	239452	145232	69232.9	108632	712232	793201	150715	794185	709219	362963
Inosine diphosphate (IDP)	2345.45	2599.08	3409.02	3307.5	2777.65	1629.5	5684.72	9760.94	7453.48	5559.76	7122.47	5795.4
Cytidine	323969	230602	360280	262004	140738	196501	740046	888627	385329	851321	730680	598115
N-Carbamoyl-L-aspartate	3867.15	4406.73	602.445	426.083	387.311	3930.66	5430.52	11187.3	5885.26	5561.54	7171.91	6120.56
Fumarate	1846.67	1286.74	540.823	786.156	1028.37	1856.84	2491.49	6266.63	2328.72	3592.45	6412.42	2130.13
Orotate	756.099	1281.05	1366.29	1284.18	1536.96	794.386	3586.21	3991.22	3259.18	4665.21	3070.88	3974.85
L-Pipecolate	35852.8	15766.3	18752.6	19599.5	14656.8	18935.8	47266.8	86138.9	19298.2	49653.5	110119	87240
Gycerate	1726.49	289.577	118.151	1889.34	1565.55	1682.73	5047.03	4073.52	3977.6	2305.39	3534.44	5114.98
Adenosine	6.9156e+06	9.8026e+06	5.06943e+06	1.89515e+06	993240	1.79114e+06	1.95053e+07	1.66299e+07	2.86021e+06	3.03593e+07	1.37597e+07	7.7449e+06
Deoxyadenosine	132739	50565.7	17519	4522.53	2106.92	7229.53	129360	117333	4633.26	299867	157041	41555.1
L-Alanine	15624.4	13948.7	13059.9	17083.8	17305.2	16226.9	56500.6	47243.8	48773.7	47211.6	67634.6	68263.7
Creatinine	703405	458020	90178.8	30717	21366.5	35604.9	852886	1.30287e+06	39458.5	1.20699e+06	1.1716e+06	335965
Glycine	7157.03	7543.78	8079.96	6823.74	7162.86	7528.32	31586.9	22112.7	25460.5	28898.2	27166.8	28530.4
Nicotinamide	3.88682e+06	2.41857e+06	1.18378e+06	545911	299283	620393	6.50095e+06	7.03928e+06	875197	7.57458e+06	8.0092e+06	3.74017e+06
Betaine	1.53777e+06	1.71531e+06	1.61165e+06	1.08869e+06	774167	929406	6.06011e+06	6.38825e+06	2.07224e+06	6.19997e+06	5.54027e+06	4.23258e+06
Deoxyguanosine	10870.7	6407.75	14613.3	13680.9	5726.25	8572.67	60611.2	46267.7	31801.3	58261.8	43129	45507.6
N-Acetylputrescine	1971.32	4682.59	3617.74	2487.91	1793.13	4160.02	16226.1	16064.6	3260.3	30221.2	15156.9	19000.9
Malate	12059.8	15951.6	18677.6	21208.4	14155.2	14351	65415.6	136228	66025.3	70505	115210	63412.4
Guanosine	196820	399542	490797	214989	152653	210826	2.81613e+06	802937	1.16942e+06	2.61591e+06	800237	1.03138e+06
Uridine 5'-diphospho-glucuronic acid (UDP-D-Glucuronate)	39433	26124.3	75089.8	65792.7	28007.7	33914.3	373208	316502	254426	332510	379261	219094
