# Supplementary material for: RIPK1 regulates starvation resistance by modulating aspartate catabolism
Source: Nat Commun. 2021 Oct 22;12:6144. doi: 10.1038/s41467-021-26423-4 (PMC8536712; doi:10.1038/s41467-021-26423-4)
Supplement: Supplementary file 5 — Supplementary Data 2 [file 41467_2021_26423_MOESM5_ESM.xlsx]

## Sheet: Jurkat_Normal_condition
Jurkat_Normal condition	Jurkat_WT									Jurkat_Ripk1-/-
name	JWT-1	JWT-2	JWT-3	JWT-4	JWT-5	JWT-6	JWT-7	JWT-8	JWT-9	JRIP1-1	JRIP1-2	JRIP1-3	JRIP1-4	JRIP1-5	JRIP1-6	JRIP1-7	JRIP1-8	JRIP1-9
2,3-Dihydroxybenzoic acid	2019.86	1985.46	2336.13	2104.35	1995.73	1964.42	1994.25	1972.94	1948.44	2006.33	1990.84	1967.7	1964.16	2107.74	2009.82	2004.2	1980.67	2072.26
2'-Deoxycytidine diphosphate (dCDP)	25159.8	29037.5	26673.9	26461.4	54642	29402.1	27172.6	28065	31892.1	43380.4	32208	33507	19977.6	31689.2	29804.2	44155.4	33462.4	31381.1
2'-Deoxyguanosine 5'-diphosphate (dGDP)	33269.7	37756.4	41068.2	44370.9	52645	36017.7	31159.4	35229.9	39020	48309.8	43029.9	44032.8	33816.7	43209.5	36797.9	40862.4	39348.3	32062.8
2'-Deoxyguanosine 5'-monophosphate (dGMP)	25012.2	29968.5	29424.1	30915.1	44325.7	36427.6	35443.1	34481.4	35327.7	38162.9	37880.4	25993.2	17679.5	34128.5	30589.2	34669.9	31210.9	28505.3
2-Hydroxyadenine	2809.82	1472.49	2249.6	2264.67	4016.46	2895.23	2512.7	2205.15	1470.26	1043.62	1934.6	409.855	2038.56	1886.49	2036.94	2570.12	2091.01	2584.68
2-Isopropylmalic acid	914.288	1838.53	1799.56	838.689	1567.96	1269.51	980.031	1781.41	1478.53	2694.1	904.692	1741.57	1425.59	1541.72	1767.16	735.434	1918.24	1783.51
2-keto-D-Gluconic acid	1851.58	1626.89	1613.68	1645.68	1414.24	1615.02	1620.37	1740.45	1772.36	1632.27	1616.82	1610.67	1691.88	1650.6	2002.74	1286.22	1622.32	1589.02
3,5-Diiodothyronine	1540.38	1567.7	1524.32	1573.8	1667.48	1531.81	1566.5	1550.22	1578.18	1579.1	1548.11	1549.19	1634.49	1607.05	1551.97	1676.46	1601.07	1646.64
3-Isopropylmalate	1032.88	1042.64	1043.69	1030.34	649.478	1029.91	1029.99	985.76	1001.69	1122.05	1059.37	1041.27	998.011	1117.77	1031.58	1028.19	1062	1021.32
3-Methylphenylacetic acid	1547.35	1569.97	1531.38	1579.4	1574.76	1594.94	1576.99	1607.16	1592.52	1635.41	1636.2	1655.31	1613.81	1602.41	1606.57	1582.57	1591.61	1604.55
3-Methylthiopropionote	1371.25	1327.35	1314.25	1342.79	1337.57	1350.45	1309.28	1331.92	1341.19	1293.05	1258.67	1298.22	1373.32	1333.38	1342.67	1307.57	1311.34	1329.19
3'-O-methylguanosine	2029.12	2670.1	3419.88	1217.62	110788	2706.23	3736.75	5755.18	4966.07	8488.2	6268.64	6853.05	3104.41	6557.46	5240.13	15513.7	4937.67	17020.9
3-Phosphoglycerate	5365.43	5324.04	5388.32	5356.09	5358.84	5357.65	5348.19	5384.85	5347.61	5541.36	5368.95	5308.45	5392.65	5358.43	5394.34	5436.71	5352.43	5342.5
5-Methoxytryptophan	9847.1	6946.39	12027.7	10750.6	9622.57	9890.57	15092.3	11393	11922.5	9631.49	12079.3	6820.38	9128.68	8551.93	11620.5	13031.1	9796.26	11683.7
5'-Methylthioadenosine	7.88217e+06	1.41091e+07	1.72525e+07	7.00661e+06	5.26467e+06	8.88924e+06	1.83118e+07	8.90039e+06	9.89413e+06	1.28673e+07	1.15605e+07	1.52125e+07	8.89612e+06	9.14884e+06	1.13287e+07	9.5596e+06	1.61589e+07	2.19944e+07
5'-Phosphoribosyl-5-amino-4-imidazolecarboxamide (AICAR)	5042.15	4434.4	5507.62	4940.26	4586.23	2496.83	4607.44	5650.66	2897.61	3266.89	2092.08	1671.1	5440.67	3906.37	3359.4	3527.73	4601.43	3949.52
Acadesine	2368.01	3381.9	3198.95	1548.42	4336.34	1719	5869.59	825.999	607.472	2619.53	2034.26	2147.47	1924.8	2174.65	2152.25	2194.33	405.165	1476.45
Acetylcarnitine DL	2.76523e+07	3.43806e+07	3.44825e+07	3.32603e+07	3.03489e+07	2.80839e+07	1.14801e+07	3.1338e+07	2.95478e+07	7.41371e+07	6.2528e+07	7.45919e+07	5.75391e+07	5.92997e+07	5.96463e+07	6.60535e+07	6.07739e+07	7.67583e+07
Adenosine	395791	179692	221877	174618	105406	110401	384491	123048	146352	119558	91778.5	113744	105239	61059.1	54540.7	79849.2	96455.2	390747
Adenosine 3',5'-cyclic phosphate (cAMP)	9424.68	10329.3	26758.7	21262.3	11577.1	8285.88	16493.4	7672.86	10456.3	5107.54	6446.86	9308.08	6316.42	5431.15	6303.81	3088.93	11666.6	4862.05
Adenosine 5'-phosphosulfate (APS)	161.086	1343.45	1330.24	1383.37	419.22	1390.29	1393.66	69.4465	1404.68	1341.45	1331.8	1502.65	1362.95	174.453	1729.73	1025.31	545.022	1359.78
Adenosine monophosphate (AMP)	4.96067e+06	5.38779e+06	5.58354e+06	5.20005e+06	6.31649e+06	5.5832e+06	6.17033e+06	5.91321e+06	6.8175e+06	5.15336e+06	4.81965e+06	5.10792e+06	3.43866e+06	4.49357e+06	4.62832e+06	4.97083e+06	5.00975e+06	5.70045e+06
Adenosine triphosphate (ATP)	6.77595e+06	7.18416e+06	6.91168e+06	7.51889e+06	7.44932e+06	6.78745e+06	5.34511e+06	5.6669e+06	7.21206e+06	9.81191e+06	8.9056e+06	9.51792e+06	7.95897e+06	1.03549e+07	9.77792e+06	8.7924e+06	8.22168e+06	8.13824e+06
Allocystathionine	19176.8	21306.8	19150.3	18980.3	12974	22446.7	20040.9	18124.2	20007	7693.33	5539.02	7716.63	6095.59	4310.32	7634.24	5348	5317.53	7184.06
alpha-Lipoic acid	1497.39	1523.47	1482.06	1524.7	1524.38	1538.37	1520.65	1556.46	1531.6	1525.68	1543.48	1554.26	1549.37	1547.8	1554.31	1535.13	1540.07	1505.49
Aminohippuric acid	1576.74	1644.05	1682.16	1611.05	1623.9	1657.19	1583.28	1639.72	1608.04	1574.99	1613.13	1601.72	1634.16	1632.61	1628.59	1593.6	1601.62	1604.23
Argininosuccinic acid	88929	95349.2	108982	94642.2	121942	111897	133369	97897.1	98359.8	125805	107854	125899	109130	122419	105435	116118	134825	108999
beta-D-Glucosamine	3021.21	3246.05	1410.6	3197.01	2598.56	1240.02	2978.37	3059.3	3196.72	3258.68	3658.74	5168.62	3749.49	3764.45	4019.34	5737.61	3462.21	14727.7
Betaine	2.65779e+07	2.94637e+07	3.05391e+07	2.97303e+07	2.25127e+07	2.1855e+07	2.93163e+07	2.69465e+07	2.62099e+07	2.7223e+07	2.07183e+07	2.94364e+07	1.96512e+07	1.89307e+07	1.82641e+07	2.19844e+07	2.57358e+07	3.24806e+07
Cholesterol sulfate	3252.2	846.622	2004.06	2102.77	3379.18	7776.01	2994.7	3354.71	4209.28	2801.62	7611.51	2882.91	3403.3	3854.95	6306.42	6056.31	4615.52	2285.36
Cholic acid	1217.64	1172.95	1166.89	1181.82	1179.01	1137.99	1156.87	1166.23	1127.01	1136.28	1159.33	1145.68	1168.39	1174.71	1173.38	1147.01	1217.26	1177.32
Choline	1.52338e+06	1.53572e+06	1.75448e+06	1.81037e+06	3.00234e+06	1.90522e+06	3.66962e+06	2.39677e+06	1.33044e+06	1.8483e+06	1.76242e+06	2.16497e+06	1.09058e+06	1.39304e+06	1.30183e+06	1.60762e+06	1.93507e+06	2.47953e+06
cis-Aconitate	40076.7	38079.5	26691.4	22555.1	54658.9	47398.4	18666.8	70522.3	76597.1	158333	61031	122831	182136	217587	244940	177867	115482	58192.7
Citicoline (CDP-choline)	130620	143772	156323	156773	180406	152962	158355	170418	145714	169934	154873	133020	96535.8	134935	145333	159479	141173	146118
Citraconic acid	1554.26	1598.19	1669.99	454.404	2011.71	1053.2	1564.31	261.969	104.298	819.4	136.69	155.891	977.32	225.414	2229.68	845.422	1646.61	1744.83
Citric acid	265138	246409	197210	193481	336932	418013	181596	342909	352257	566294	644171	437972	611722	714725	738752	592740	443735	278772
creatine	775123	758657	749948	813116	821879	802075	718523	722117	760746	2.39198e+06	2.42925e+06	2.57945e+06	2.32637e+06	2.37891e+06	2.24499e+06	2.34208e+06	1.98898e+06	2.90233e+06
Creatinine	2.34976e+06	3.17195e+06	3.94365e+06	2.33491e+06	1.49817e+06	1.63789e+06	3.56407e+06	1.93443e+06	2.08661e+06	2.80564e+06	1.61919e+06	3.40006e+06	1.43941e+06	1.439e+06	1.75675e+06	1.67554e+06	2.20565e+06	4.40026e+06
Cytidine	79290.9	349402	495162	237633	121191	105501	1.25238e+06	205042	234840	410530	182674	382587	127338	163787	145789	242973	524422	1.02595e+06
Cytidine 5'-monophosphate (CMP)	326823	415916	380929	372729	732308	643130	672476	699425	685833	742859	656657	654449	293054	649215	641729	682408	641444	598194
Cytidine triphosphate (CTP)	1.02871e+06	1.16576e+06	1.09982e+06	1.15725e+06	1.12785e+06	966487	787090	874928	1.08465e+06	1.56045e+06	1.37919e+06	736983	1.39506e+06	1.64162e+06	1.53902e+06	1.45979e+06	1.41547e+06	1.40987e+06
D-Biotin	13974.1	16223.9	21213.8	15606.4	8217.66	9410.11	14483.2	10588	16590.1	4414.07	4744.6	6323.71	4534.39	4257.58	4781.17	2970.28	7810.16	15391.6
Deoxyadenosine	18026.5	17468.1	22676.5	10270.8	29765.2	11759.3	19866.3	16705.2	14133.2	22807.3	18190.3	30477.5	15816	12751	16243.9	16861.7	16665	33815.1
Deoxyadenosine monophosphate (dAMP)	112628	151194	142683	148469	181808	135639	179432	138393	138427	112850	104983	103874	60136.9	81502.4	83598.6	104690	106149	112903
Deoxycholic acid	1388.75	1405.72	1382.77	1417.01	1408.44	1425.07	1428.13	1411.42	1415.3	1415.38	1430.85	1464.77	1402.88	1503.01	1446.95	1424.63	1430.73	1399.64
Deoxycytidine monophosphate (dCMP)	2720.36	3730.84	2859.41	5426.09	11952.6	3994.18	2559.7	6137.67	4587.03	7278.53	3332.23	4561.02	7238.42	7597.43	6959.65	8002.75	7392.12	5117.95
Deoxycytidine triphosphate (dCTP)	47387	50110.6	47576.7	47972.3	59199.9	45774.1	31922.8	36449.2	44677.4	64229.9	60063.8	61648.3	57756.5	62930.3	63512.2	64162	59828.8	53293.6
Deoxyguanosine	2013.69	1935.95	1078.75	2231.36	1635.43	2143.87	2364.65	768.563	49.7837	668.514	1851.28	2118.68	2100.89	1973.24	1841.27	1825.79	1983.44	1277.78
Deoxyguanosine triphosphate (dGTP)	79015.5	89361.9	88412.6	98700.7	95697.3	83077.8	60108.7	70164.5	91718.7	119155	85276.4	110950	90593.1	120319	118175	106998	97164.5	94662.5
Deoxythymidylic acid (dTMP)	2495.8	2188.52	2519.21	2609.46	2416.06	2083.44	4239.26	2685.12	1748.82	2608.56	2757.58	2630.02	870.864	2215.77	3132.31	2943.14	1186.47	1444.03
Deoxyuridine	2471.78	2404.46	2387.76	2366.12	2430.18	2376.73	2322.81	2368.33	2340.91	2397.35	2375.56	2360.94	2382.33	2389.69	2390.84	2394.9	2409	2337.88
Dephosphocoenzyme A (Dephospho-CoA)	1244.32	1203	1240.87	75.3832	1273.22	146.778	1201.2	95.7506	1276.98	1213.46	1268.87	1186.54	1230.35	1225.54	1239.94	1315.23	1265.69	1271.65
D-Fructose 1,6-bisphosphate	1468.43	574.761	1491.81	1520.54	1724.04	505.075	1857.46	1623.08	1644.54	1889.22	1211.45	1778.65	2944.31	1188.41	1771.92	2378.48	2484.22	1667.39
D-glucosamine 1-phosphate	1418.66	1678.04	1871.88	1722.31	1521.4	1556.35	1657.32	1398.21	1433.58	1765.22	1544.01	832.389	1462.93	1577.54	1442.28	199.289	854.9	1501.37
D-Glucose 6-phosphate solution	1416.17	1434.78	1430.83	1419.12	1521.9	1415.65	1417.59	1429.36	108.148	1474.4	1442.23	1462.25	99.7918	1458.84	1416.24	69.4589	1440.17	1405.42
D-Glucuronate	2528.08	2591.98	2688.72	2437.09	1469.99	2508.66	2500.79	2922.3	2664.48	2620.16	2396.37	2391.56	533.447	3000.69	714.46	2876.08	635.358	2580.3
Dihydroxy-acetone-phosphate	1627.51	1467.44	1660.25	1477.15	1071.37	1621.42	1445.6	1474.75	174.998	129.229	1435.42	222.462	200.917	1605.63	442.126	272.068	73.4277	1549.89
DL-2-Aminooctanoic acid	1940	5810.92	7449.38	1433.21	4171.21	6182.4	2943.48	5476.16	1791.38	6039.95	2816.96	6011.54	5609.75	4112.14	1426.46	1214.08	5020.31	8464.83
Ethanolamine	3554.25	5441.04	5121.91	3192.12	5607.44	2899.29	2702.35	5458.59	5084.96	1729.82	2064.07	2090.55	1555.06	2567.93	2427.63	2178.78	2972.05	878.094
Ethyl glucuronide	1583.71	1638.47	1656.62	1604.23	1652.74	1612.84	1583.38	1625.02	1609.9	1632.28	1604.28	1592.75	1641.08	1569.05	1620.29	1588.54	1598.45	1602.34
Flavin adenine dinucleotide (FAD)	2707.04	3149.05	1956.39	1564.85	4989.16	4532.8	3048.01	1688.38	1431.34	3952.32	1071.65	2356.38	624.925	2037.33	1250.38	3478.89	1350.5	1046.57
Flavin mononucleotide (FMN)	34225.4	56923.6	39151.3	69673.3	20194.9	20345.9	23306.2	30237.1	28310.4	15794.6	31317.4	35446.8	36850.5	29746.8	26615.9	30817.8	19180.5	26069.2
Flavone	10175.8	8159.62	7567.51	8006.94	15565.2	12909.2	5792.18	7420.91	5613.13	8923.96	6838.3	11224.3	8964.56	8213.62	9090.11	8878.06	4399.98	6746.33
Folic acid	784.93	1151.13	1948.6	1613.2	4239.59	2053.08	1211.11	1111.55	1026.45	13164.5	4177.44	6962.62	9511.51	10938.9	12935	12283	7964.35	9488.15
Fumarate/Maleic acid	6959.36	6006.65	5599.45	5122.64	7434.86	6100.36	4995.3	5205.65	4534.39	7513.78	5914.49	5257.4	4598.33	5556.07	3799.66	6972.26	3594.92	4159.42
Gamma-Aminobutyric acid (GABA)	108936	84810.2	97538	87312	77946	60575.3	92550.5	80588.9	64832.4	60055.8	55253.6	48462.8	88344.7	49309.1	53670.8	53091.7	71316.6	66818.1
Glucosamine 6-phosphate	904.879	775.39	628.317	1291.06	3703.01	924.248	1834.16	1977.64	1917.41	1454.68	366.841	2794.42	951.244	1056.32	1686.31	1470.53	2354.94	2029.89
Glutathione disulfide	799397	2.62983e+06	2.54796e+06	2.87672e+06	3.02819e+06	3.04036e+06	2.71384e+06	3.02039e+06	2.33778e+06	3.90795e+06	3.68856e+06	2.57155e+06	2.49477e+06	3.71967e+06	3.46326e+06	3.60197e+06	3.12537e+06	1.15831e+06
Glycerophosphocholine	6.03303e+06	8.09872e+06	8.75616e+06	6.19135e+06	9.34048e+06	1.36004e+07	7.61488e+06	1.01919e+07	1.11933e+07	5.11327e+06	6.77977e+06	4.05361e+06	176027	7.83995e+06	8.23812e+06	5.4128e+06	3.83799e+06	3.18565e+06
Glycine	14407.4	14329.2	13678	14330.4	15938.2	13952.3	14884.4	15761.6	14383.8	18092.9	26720.3	21374.8	16288.9	20260.8	19580.2	20312.3	16676.1	21173.5
Glycyl-L-leucine	20073.8	13920.9	26665.5	18827.9	20834.4	23007.1	34353.9	14975.9	20522.6	12343.3	14857.5	14372.4	24003.5	13312.2	18328.3	13112.8	27229.3	21198.4
Guanidoacetic acid	932.922	947.509	932.756	951.231	947.464	962.258	965.458	945.625	953.034	966.924	1071.55	937.706	205.413	988.77	967.035	947.791	990.229	940.102
Guanosine	957.262	1576.39	1507.53	1516.62	2680.91	1719.62	2969.15	2789.76	1012.84	936.171	1501.49	847.715	1017.3	829.474	782.38	1228.27	1656.77	1855.03
Guanosine diphosphate (GDP)	823038	866571	868527	904061	1.1073e+06	858953	806408	414261	989768	1.06826e+06	798264	1.00052e+06	701227	1.02236e+06	857212	953504	884502	793839
Guanosine-5'-monophosphate	457892	488261	491912	483066	690330	509015	544305	535232	593185	552413	484308	402781	309980	475121	453243	537369	454691	437980
Gycerate	1838.01	1830.79	1768.67	1822.97	1768.56	1769.96	1742.38	1890.98	1868.91	1788.98	1809.76	1754.2	1811.94	1796.23	2085.08	1904.4	1817.02	1789.33
histamine	1380.18	1045.67	965.305	1170.37	4078.12	1449.48	306.624	1109.08	1729.61	1270.98	437.662	404.496	1099.85	1406.42	1223.31	1274.62	1395.7	1149.84
Hydroxyisocaproic acid	1821.8	1792.72	1810.66	1801.28	1799.92	1817.6	2010.65	1909.32	1805.06	1876.1	1832.61	2169.34	625.413	2031.31	2448.01	1819.18	395.518	1821.4
Hydroxyphenylacetic acid	1897.79	1846.08	1752.19	1774.21	1927	1803.65	1751.8	1848.88	1836.5	1820.43	1766.22	2056.06	1977.09	667.99	1865.2	2214.85	2007.37	1783.35
Hypoxanthine	11225.9	15984.9	12075.7	11342.2	20313.7	15384.7	22474.9	20891.7	22409	8111.83	3006.01	3442.47	3764.58	5727.74	4163.54	8571.54	9439.66	5762.21
Imidazole	1.64134e+06	1.29552e+06	1.32888e+06	1.68583e+06	1.27748e+06	1.38929e+06	1.34108e+06	1.07551e+06	1.68908e+06	1.30035e+06	1.55072e+06	1.4636e+06	1.51035e+06	1.37707e+06	1.57901e+06	1.31585e+06	1.27088e+06	1.49372e+06
Indole-3-carboxylic acid	164.097	1827.05	1633.92	1669.79	53.6943	1671.35	1629.63	1676.04	1622.15	1676.76	1734.42	1669.16	1604.84	1691.78	1673.93	1606.55	94.1352	1636.09
Indoleacrylic acid	1688.66	1684.3	1714.97	1706.41	1701.69	1693.08	1713.48	1679.89	1720.09	1733.75	1699.3	1688.55	1707.31	1732.2	1705.05	1683.14	1695.85	1778.12
Inosine	1586.36	1606.41	1632.74	1569.75	2418.57	1644.28	1651.16	808.357	1982.75	1574.9	993.894	1563.21	128.414	85.7479	751.18	1707.15	1562.17	1578.62
Inosine 5'-monophosphate (IMP)	295782	373470	362535	300309	395214	315590	451758	393402	430961	220844	166694	182900	141642	201676	186468	186700	196044	159435
Inosine diphosphate (IDP)	6249.24	4172.69	6709.06	6660.42	8974.39	4357.48	5616.3	6339.83	7433.74	7896.42	6780.12	7173.19	4720.51	7946.83	8544.59	7827.88	6851.59	5289.31
Isobutyryl coenzyme A	1877.7	1953.56	1886.2	983.196	14684.3	1748.12	1186.09	1384.32	3300.45	1869.74	1419.88	657.042	1185.72	1638.66	792.786	2319.39	1502.05	743.098
Isocitrate	3402.61	4333.35	4274.76	3516.18	6262.53	4707.46	2316.84	7778.64	7214.03	8307.72	10647.2	11415.3	15217.6	14624.4	15251.4	13001.6	2788.03	8286.43
Kynurenic acid	1696.05	350.894	1659.66	1836.13	472.057	1691.31	2053.92	1756.62	1821.21	1727.96	1690.6	1691.87	1692.22	1712.37	1707.52	1734.63	1743.4	1662.51
L-2-Aminoadipic acid	4838.52	2259.27	3178.45	2453.71	3082.73	2149.23	2678.39	2912.97	3394.08	3544.37	2260.36	7747.94	4663.45	8082.68	5503.01	38.597	2270.52	4639.02
L-2-Hydroxygluterate	9498.65	10982.9	11235.5	13348.2	6572.93	8243.68	7054.3	8448.86	7467.22	9826.24	5173.6	9564.39	5851.7	9214.52	7297.47	7151.23	7278.05	8628.38
L-Alanine	21474.6	16496.4	11550.1	21649	22252.3	18772.3	23570.6	18647	15839.3	31586.5	55483.2	42984.5	32833	44485.8	36665.9	43439.6	39220.4	41289.7
L-Arginine	334811	755895	732107	752169	753105	764862	740380	708625	764069	1.71164e+06	1.24989e+06	1.53985e+06	1.15047e+06	1.39106e+06	1.5247e+06	1.44501e+06	1.45296e+06	1.60577e+06
L-Asparagine	101399	108214	126926	122118	106980	91804.7	122390	98826.2	95804.3	136327	128639	143041	166273	128627	120500	124722	175665	164584
L-Aspartate	366188	329491	326203	365502	325457	344536	269815	313116	284564	607490	564282	564156	448028	555746	528606	514230	490221	497364
L-carnitine	72113.9	122911	124754	74298	150425	173660	125916	159506	163259	115077	136884	81148.6	32003.9	133626	159384	116800	94453.7	69095
L-Citrulline	8262.25	16614.9	15972.8	10939.9	12448.1	10402.1	18744.3	18268.5	14203.9	11663.1	10000.4	11118.8	11555.1	12323.7	9140.4	11565.5	10942.2	11993.6
L-Dihydroorotate	1034.11	990.344	253.607	1142.63	1391.37	1178.33	960.807	980.695	1307.54	1189.28	950.846	1206.7	1695.5	732.553	1034.14	1124.22	1335.1	1218.38
L-Gglutamine	402459	424161	450242	417548	382184	456163	403352	443078	398890	739461	727099	662714	638782	719857	831799	738125	640741	626078
L-Glutamate	1.81112e+07	1.88177e+07	1.89782e+07	1.99744e+07	1.95281e+07	1.93244e+07	1.82213e+07	1.86581e+07	1.7943e+07	2.07028e+07	1.82675e+07	1.9219e+07	1.54814e+07	1.79215e+07	1.80905e+07	1.79145e+07	1.71583e+07	1.72563e+07
L-histidine	170737	205537	214001	202247	159176	72970.6	246903	192878	202801	197624	145782	219644	195059	145161	164819	161580	265591	262734
L-histidinol	2345.98	2237.81	112.338	2176.17	2314.78	2269.02	2220.99	2097.49	1970.76	294.165	2075.7	1953.2	2315.1	2030.64	1001.03	2005.09	2030.92	300.588
L-homocysteic acid	117199	147071	150191	156077	143351	134783	156247	142607	135980	218598	200092	220430	159659	204480	202866	201892	215438	203358
L-Homocysteine	1324.27	1282.08	1319.94	1291	1288.59	1297.81	1300.38	1297.75	1293.03	1338.31	1235.79	1386.45	1319.64	1303.37	1304.73	1284.54	1294.83	1335.57
L-Homoserine	5598.67	3580.15	3982.7	4187.43	2386.63	2709.87	3193.33	3356.78	1500.13	2265.83	2137.7	3283.62	2761.65	1077.31	2642.55	1597.94	3815.31	1316.76
Linoleic acid	114.879	2025.86	1877.99	1904.09	1966.87	2351.29	1930.1	1840.16	1825.61	1879.94	2198.71	2096.15	2085.96	2100.35	1867.32	1863.57	1910.65	2230.83
L-Kynurenine	2785.56	2151.02	2912.82	4291.47	2975.54	5209.36	3109.63	3369.78	4402.44	3359.61	3376.05	4966.16	1561.86	2856.93	5639.19	1052.89	3073.37	3845.08
L-Lactate	22460.7	16900.7	14212.2	21005.2	27437.6	28939.5	15521.2	18451.6	24260.1	84651.7	76519.7	74858.4	86981.6	82092.2	78037.2	75446.2	50194.2	61921.3
L-Leucine	7.59385e+06	8.76895e+06	9.21957e+06	7.74406e+06	7.101e+06	9.93074e+06	1.03352e+07	7.45736e+06	8.3809e+06	1.95695e+07	1.59389e+07	2.54775e+07	2.0813e+07	1.81131e+07	1.65503e+07	1.63281e+07	1.14171e+07	1.54282e+07
L-Lysine	7249.59	5861.81	4669.19	6357.18	4623.79	7978.33	6096.59	7257.38	6371.19	13444.8	14315	12422.7	10113.9	10728.8	13166.6	12982.6	10515.1	14514.5
L-Methionine	193560	179642	162370	69970.7	28577.5	248375	179265	79288.9	192437	571741	467203	454853	562347	288253	652107	213873	237446	459117
L-Methionine sulfoxide	1166.13	8070.89	11554.6	26571.2	26607.5	1226.09	4332.13	26068.1	5822.56	7496.05	8401.82	9371.23	3002.69	19623.3	2717.7	22982.3	2131.77	2059.07
L-O-Phosphoserine	2119.98	2235.17	1660.48	2962.01	4785.02	2219.37	2089.89	1222.77	1425.19	4541.67	4866.95	4534.33	3336.3	4508.32	6594.58	5363.5	5485.83	2980.65
L-Phenylalanine	1.3344e+06	1.46897e+06	1.32028e+06	1.4148e+06	1.60634e+06	2.44755e+06	1.30518e+06	1.83862e+06	1.83691e+06	4.74527e+06	4.58154e+06	3.29237e+06	2.83515e+06	5.01287e+06	5.07753e+06	4.11706e+06	2.68501e+06	2.79541e+06
L-Pipecolate	95993	50985.8	46426.2	58618.6	71875.1	146869	42990.3	55174.2	62682.6	126953	142117	93378.9	57248.5	176095	137643	131593	76930.7	180854
L-Serine	37954.7	41065.4	44064.9	40859.8	40290.5	39427.1	50308.8	66503.5	39197	82143.8	77851.7	87940.8	89509.3	91210.7	74898.1	83971.4	87216.6	95883.7
L-Tryptophan	356574	334030	300815	307452	305023	453401	320870	348076	348348	734949	677461	512305	424255	736873	756639	628243	491491	523606
L-Valine	910450	915080	822532	941520	1.14986e+06	1.23466e+06	832119	1.03942e+06	1.15059e+06	2.69811e+06	2.34912e+06	2.00595e+06	2.00943e+06	2.60394e+06	2.62623e+06	2.27577e+06	1.74533e+06	1.49229e+06
Malate	118120	89158.8	84227.7	83813.6	87105	92978.7	66517.7	90198.2	74953.8	103434	86455.9	78689.2	173254	114135	129705	89024.1	83083.3	85190
myo-Inositol	23882.9	23163.8	18114.7	26616	25470.4	28169.3	20731.7	23445.4	21887.5	22356.5	33162.5	23405.3	30256.4	34992.9	24548.2	29978.6	18583.5	18356.3
N2,N2-Dimethylguanosine	3760.62	6286.26	8919.75	4323.8	231738	6616.66	11924.6	16388.4	10689.7	13018.2	10029.3	10406.5	10738.3	8408.41	11608.2	30678	6119.29	18161.4
N-Acetyl-D-glucosamine	422.403	466.003	560.662	1779.59	945.713	424.603	1842.79	1910.81	641.35	485.654	1910.4	1980.3	1662.4	1712.3	688.919	1689.28	452.247	499.861
N-Acetylglutamine	21312.6	54635.8	74377.9	52191.6	26302.3	9759.37	71205.2	25991.6	22234.8	10599	10891.6	33238.7	11969.1	10231.8	7296.94	14545.7	33163.8	83356.9
N-Acetyl-L-alanine	7236.32	6740.24	2963.74	5863.45	3989.32	5029.03	2930.75	4810.91	4173.89	2814.74	3955.43	3434.44	3888.23	3671.18	3404.3	2855.81	1238.67	5526.92
N-Acetyl-L-phenylalanine	285.882	1458.56	1438.11	1538.69	1564.19	1366.47	1350.12	1385.44	1777.23	867.925	1360.14	191.398	1515.92	124.129	417.557	1568.93	1355.05	549.194
N-Acetylputrescine	63098.3	89471.5	102390	73518.5	241241	84315.7	107018	101238	70590.7	1.11305e+06	852855	916409	478221	732787	713953	845534	758090	1.3639e+06
N-Carbamoyl-L-aspartate	6145.86	13806.2	16992.1	10099.7	13211	6829.49	13573.4	9547.73	11024.1	21349.9	15871.8	17539.8	17138.5	21657.3	17198.2	21257.5	18053.5	18427
NG,NG-Dimethyl-L-arginine (ADMA)	33654.8	47563.4	35945.3	35010.8	76279.1	41844.3	41619.7	48274.4	48813.5	73999.3	51236.4	52478.5	30222.6	56315.9	59142.8	69525.9	58309.6	40079.7
Nicotinamide	1.22214e+06	1.08825e+06	1.08972e+06	1.23183e+06	1.53495e+06	1.34672e+06	1.2586e+06	1.2447e+06	1.25152e+06	1.10205e+06	1.01508e+06	889046	913831	940324	1.03325e+06	1.03138e+06	961585	816322
Nicotinamide adenine dinucleotide (NAD)	207939	246144	237315	241448	194949	213815	179285	191947	202689	466767	407837	435167	344052	404730	425976	367999	367623	383971
Nicotinamide adenine dinucleotide phosphate (NADP)	10130.2	12352.6	12115.4	12097.8	9940.16	12445.3	9731.33	6857.88	12882.6	14281.1	11174.8	11961.9	5635.95	12131.5	14027.5	10833.6	11067.3	11716.4
Nicotinamide ribotide	3045.73	4296.22	4582.5	2467.97	12157.5	2943.99	5257.34	3932.38	4135.32	1030.34	2551.41	2583.62	2007.58	1898.73	1357.34	4004.11	1579.46	2535.98
Nicotinate	2136.66	2296.95	2794.26	2527.2	2617.38	2610.31	491.328	2383.48	2081.53	2173.64	2184.78	2036.88	2125.39	2223.98	2071.97	2644.2	2139.69	468.405
Ornithine	119372	104485	91673	109581	101598	119707	93380.5	109284	120513	239450	207390	208062	156909	227438	219768	199246	181236	165044
Orotate	4100.24	510.406	2810.98	3050.42	4695.4	6615.68	3887.66	3116.45	4443.48	19300.5	12853.5	32194.7	25583.6	16938.7	14051.2	12704.2	25579.8	6137.44
o-Tyrosine	8083.93	8090.86	7208.19	13733.2	11428.5	8105.18	10793.4	8445.87	6141.31	11558.1	18574.8	17053.6	16636	15356.8	14747.5	14333.8	14325.7	15119
p-Aminobenzoate	1039.75	1038.23	1042.35	1047.92	1045.88	1045.1	1060.48	1026.57	1052.43	1084.5	1046.05	1040.69	1039.53	1068.01	1054.07	1042.01	1039.53	1047.49
Pantothenic Acid	37657.5	38908	53970.5	48705.5	29663.3	17525	42491.6	32662.2	28546.3	7811.61	3479.75	9484.78	9847.83	3965.04	5658.5	5725.98	10845.1	7649.82
Phenyllactic acid	2225.29	2745.41	2232.6	2144.21	2359.53	2164.83	2131.13	2277.2	2424.47	2301.62	2152.61	2127.58	2248.08	2147.9	116.655	58.1097	193.939	2214.47
Phenylpropiolic acid	2591.63	2538.57	2580.41	2672.52	65.2255	2531.98	168.803	2536.65	2549.39	423.548	250.745	177.839	2593.05	2750.48	2620.63	2650.62	2563.05	120.843
Phosphoenolpyruvate	1529.19	546.154	1498.79	1610.08	1683.88	955.633	1533.22	1745.99	1914.41	1033.58	1293.03	1944.1	1126.2	3647.02	4770.51	1767.41	1017.29	891.581
Phosphorylcholine	1.2773e+07	1.65461e+07	1.69937e+07	1.67758e+07	1.6606e+07	1.46797e+07	1.69037e+07	1.55268e+07	1.4769e+07	2.63851e+07	2.24958e+07	2.51297e+07	1.83904e+07	2.32099e+07	2.26398e+07	2.35412e+07	2.41378e+07	2.40648e+07
p-Hydroxybenzoate	1094.72	1079.36	1272.07	1196.89	1132	1483.45	1259.32	1098.83	1115.25	1207.81	77.2097	1128.44	1136.7	1151.61	1335.73	1170.06	151.787	1330.59
p-Hydroxyphenylacetic acid	1908.71	1767.07	1776.08	1776.33	1762.99	1770.29	1983.11	1866.1	1802.95	1738.85	1710.9	1703.21	1745.94	2076.59	1788.5	393.035	1838.48	1711.77
Porphobilinogen	1581.39	1630.31	1560.6	1620.92	1577.23	1592.74	1561.31	1648.93	1621.07	1581.72	1602.84	1593.93	1556.85	1617.48	1621.8	1612.01	1609.18	1629.48
Purine	1210.39	2891.34	1118.74	1791.76	2317.36	2007.17	556.036	2358.23	1242.89	5529.49	6388.93	4215.48	2208.31	5088.35	5973.49	4584.98	4148.21	2948.16
Pyridoxamine	37865.4	47516.7	50043.6	26185.2	22408.8	62229.6	81931.2	35303.9	22378	113940	56829.7	72589.5	10924.2	49674.1	50162.7	53878.3	48009.9	101528
Pyridoxine	580720	783417	754016	566188	429236	869575	911099	573225	580047	1.87008e+06	1.22907e+06	1.30204e+06	936660	1.36019e+06	1.35902e+06	1.3497e+06	1.30724e+06	1.32277e+06
Pyroglutamic acid	77321.5	106868	39552.6	100431	83587.2	60209.5	148100	74716.4	81317.9	91903.2	80789.3	126588	104454	82868	80968.3	84956.1	122725	209122
Reduced nicotinamide adenine dinucleotide (NADH)	20093.4	20016.8	15843.2	5099.81	1884.66	61427.9	70587	8889.77	14413.1	73899	29914.5	5144.83	18330.3	29017.7	49484.6	32058.3	44705.6	73649
Reduced nicotinamide adenine dinucleotide phosphate (NADPH)	1660.23	1421.59	1387.32	1387.2	1806.56	865.328	1571.01	1471.22	1299.1	2179.33	1389.47	1914.6	8262.42	1444.61	1422.15	574.645	767.907	850.249
Riboflavin (Vitamin B2)	1772.13	2028.59	1661.22	1830.32	990.579	1982.52	620.623	1703.01	1707.17	1685.29	1761.05	1791.7	1675.65	1656.48	1907.44	2280.46	1656.36	1977.04
S-Adenosylhomocysteine	16956.9	24093.9	32490.7	15972.5	8265.88	9528.46	27545	15934.6	19142.6	4843.09	4305.02	9443.08	4687.06	2011.46	3817.97	3243.3	14592.5	20410.2
S-Adenosylmethionine	403097	487436	551496	450931	341645	340501	588788	394901	409680	379633	266095	409856	413296	326662	331049	329612	629796	472385
Shikimate	1582.17	1575.3	1610.79	1589.92	1595.16	1567.08	1574.59	1578	1696.96	1578.18	1579.78	1575.5	1608.5	1606.86	1591.69	1620.58	1628.12	1590.16
S-Methyl-L-cysteine	1378.65	1453.29	1371.19	1406.09	1400.89	1302.7	340.863	141.466	1299.25	134.084	1302.69	1324.98	1370.97	1307.4	201.118	1342.94	1349.66	1389.82
sn-Glycerol 3-phosphate	147759	184332	176397	164779	180059	170834	183431	193110	208091	24057.2	15243.5	12769.1	17251.9	16921.6	20234.1	19657.6	17353.2	14774.3
Succinate	242.46	901.912	2237.53	2464.08	1654.29	1055.35	1178.24	2056.94	2247.16	2051.33	720.024	1021.82	2590.26	1982.19	1637.27	2040.93	1319.87	1264.56
Sucrose	4440.29	5569.16	7564.39	7239.98	21997.3	6942.67	6573.34	6384.36	10459	5244.42	10394.6	8768.4	6469.97	8267.19	6585.24	5709.98	5214.72	6370.45
taurine	329161	238985	261578	310963	284636	274427	290775	218982	292098	306500	506329	461106	444444	441074	350063	392084	341261	413082
Taurocholic acid	1407.3	1419.25	1391.05	1428.26	1423.52	1439.38	1436.65	1436.55	1434.96	1496.94	1440.41	1409.01	1449.59	1448.16	1449.41	1425.66	1438.03	1412.65
Thiamine	6.828e+06	9.60848e+06	9.56878e+06	7.44191e+06	3.98748e+06	5.35072e+06	7.92534e+06	5.17222e+06	7.27794e+06	1.16802e+07	7.14105e+06	1.4652e+07	3.55911e+06	5.36112e+06	7.35371e+06	6.57431e+06	9.06815e+06	1.35263e+07
Thiamine monophosphate	1684.79	1198.92	1276.99	969.316	3190.3	1876.32	1719.97	1495.23	1525.9	1561.58	852.798	1110.38	705.787	1771.52	2148.6	2550.41	1101.07	910.823
Thiamine pyrophosphate (TPP)	18951.2	22027.4	19876.1	15930	20401.4	21050	21319.2	13357.2	17838.7	28353.4	24639.5	25393.6	20825	23382.8	18937.9	21310	24878.3	26613.7
Thymidine	2447.35	2502.77	2438.57	2570.41	2438.24	2496.26	2725.01	2429.66	2400.62	3072.43	3138.09	2516.55	2556.3	2511.56	2686.05	2454.71	2470.78	2452.23
Thymine	1783.54	1794.51	1824.27	1807.64	1844.49	1834.8	1799.68	1825.86	1816.28	1839.58	1924.7	1839.44	1817.06	1826.67	1826.43	1822.12	1820.68	1795.57
Ureidopropionic acid	2387.86	1354.59	1825.26	1505.06	2309.65	291.671	3253.67	1523.04	3510.66	1160.44	1018.42	1089.74	223.316	1681.78	1568.46	2146.26	2203.01	684.845
Uric acid	1423.22	1465.62	1182.82	1181.19	1197.59	602.089	1209.91	1212.71	1173.68	777.508	347.413	1249.62	947.569	544.387	1067.58	995.43	847.763	724.603
Uridine	1335.35	3839.16	5216.65	4439.67	1113.99	1946.54	13902.1	2447.15	3424.61	5986.35	5064.78	2723.9	2617.99	4131.26	3604.35	3200.25	5417.46	13775.4
Uridine 5'-diphospho-glucuronic acid (UDP-D-Glucuronate)	5015.72	6677.19	4080.54	6746.19	5531.43	4484.94	5173.76	3911.62	4243.64	7209.41	4886.46	3673.92	4402.77	5014.92	2310.55	5133.15	3643.34	4632.75
Uridine 5'-monophosphate (UMP)	411882	472897	446328	452446	568224	479228	517746	516578	508955	621942	516295	525025	382008	553007	507959	569132	516286	497954
Uridine diphosphate glucose (UDP-D-Glucose)	70828	69684.4	68679.5	95796.2	77995.4	90142.8	64753.1	68441.9	64533.4	127752	110573	126828	73259.5	103106	94590.1	101303	82895.5	102843
Uridine triphosphate (UTP)	2.03999e+06	2.13412e+06	2.05624e+06	2.24715e+06	2.08552e+06	1.89747e+06	1.55718e+06	1.63432e+06	1.98499e+06	2.7724e+06	2.42049e+06	2.92209e+06	2.39759e+06	2.77748e+06	2.54216e+06	2.44058e+06	2.34054e+06	2.5202e+06
Xanthosine	1340.52	1312.06	1246.85	1240.32	1674.38	1307.03	1560.72	1266.15	1272.56	1289.5	1331.39	1300.59	432.308	1210.92	1250.43	961.727	1240.42	1340.4
Xanthurenic acid	16198	3155.56	8140.75	10999.1	225160	12669.8	7760.57	50311.9	34658.5	16082.3	3796.99	4801.02	15416.9	4959.83	2422.45	48660.6	1352.76	8410.92
β-hydroxybutyrate	1400	1315.27	1419.77	1481.64	1327.86	53.2017	1415.82	1421.84	1334.07	206.381	213.748	1318.62	1685.78	1443.51	1300.18	1394.3	1516.82	1328.31
