# Supplementary material for: RIPK1 regulates starvation resistance by modulating aspartate catabolism
Source: Nat Commun. 2021 Oct 22;12:6144. doi: 10.1038/s41467-021-26423-4 (PMC8536712; doi:10.1038/s41467-021-26423-4)
Supplement: Supplementary file 6 — Supplementary Data 3 [file 41467_2021_26423_MOESM6_ESM.xlsx]

## Sheet: MEF_Starvation
MEF_Starvation	WT									Ripk1-/-										Ripk1-/-+Ripk1
Metabolite name	MEF_WT_EBSS1	MEF_WT_EBSS2	MEF_WT_EBSS3	MEF_WT_EBSS4	MEF_WT_EBSS5	MEF_WT_EBSS6	MEF_WT_EBSS7	MEF_WT_EBSS8	MEF_WT_EBSS9	MEF_RIPKO_GFP_EBSS1	MEF_RIPKO_GFP_EBSS10	MEF_RIPKO_GFP_EBSS2	MEF_RIPKO_GFP_EBSS3	MEF_RIPKO_GFP_EBSS4	MEF_RIPKO_GFP_EBSS5	MEF_RIPKO_GFP_EBSS6	MEF_RIPKO_GFP_EBSS7	MEF_RIPKO_GFP_EBSS8	MEF_RIPKO_GFP_EBSS9	MEF_RR_EBSS1	MEF_RR_EBSS10	MEF_RR_EBSS2	MEF_RR_EBSS3	MEF_RR_EBSS4	MEF_RR_EBSS5	MEF_RR_EBSS6	MEF_RR_EBSS7	MEF_RR_EBSS8	MEF_RR_EBSS9
5-Aminopentanoic acid	7691.19	9434.06	8087.02	7127.36	7132.1	8399.69	9399.28	8519.97	8193.72	11731	12992.5	11803	13697	13429.7	14053.7	12635.4	12722.7	13026.8	12450.5	9089.38	8991.73	7537.76	8150.71	9384.54	8660.01	8001.78	8503.01	9683.94	8562.5
gamma-L-Glutamyl-L-valine	1178.49	1403.44	1232.86	1145.94	572.977	1379.03	708.664	1120.26	1148.55	3460.24	3634.13	4006.16	3991.79	4671.33	3787.77	4148.76	3729.11	4345.27	3885.7	2051.68	1875.98	1699.22	1643.62	1810.48	1931.93	1950.73	1815.98	2107.6	1774.49
L-Homoserine	92914	105041	94636.6	64870.3	129120	105584	128651	43788.8	56797.3	253540	313881	283243	366864	334428	302404	300253	309812	342425	318281	178259	189676	163906	167826	194233	175682	152646	176601	175995	189150
gamma-Aminobutyric acid (GABA)	1107.31	1070.15	641.675	1064.03	1311.02	1148.88	1085.68	956.285	1034.65	7141.02	10085.5	8034.45	9514.61	9738.24	8066.59	10988.8	7342.64	11480.3	10458.6	4305.78	4536.86	3193.08	3840.71	3752.55	3329.06	3810.41	3883.58	2993.31	3390.99
L-Phenylalanine	340028	933867	931235	1.12385e+06	720427	930363	1.20103e+06	926944	1.03131e+06	3.39221e+06	3.90949e+06	4.51676e+06	4.75898e+06	5.35656e+06	4.5856e+06	3.28915e+06	3.87054e+06	4.30816e+06	3.66529e+06	2.04509e+06	2.12352e+06	2.8633e+06	2.40957e+06	2.81069e+06	2.46652e+06	1.83357e+06	2.06618e+06	2.95102e+06	2.7717e+06
7-methylguanosine	3651.33	3999.28	3200.97	2410.56	4029.35	3784.96	5729.4	2663.12	2629.8	10374.3	10015.7	8853.12	13037.5	11431.6	10856.6	8531.48	10602.3	10731.6	10004.1	7083.19	8313.17	4980.04	6250.54	7181.46	5606.37	7572.81	7758.05	9154.72	7695.59
Glycyl-L-leucine	2362	3077.64	2849.7	2062.39	2825.56	3599.95	4106.85	1954.66	1364.63	3270.8	5062.15	5272.1	5191.79	3748.61	5093.88	3594.6	4213.59	4375.61	3968.26	2487.44	2708.94	2514.78	2703.18	3493.54	2615.72	2210.22	2576.21	3277.51	3547.57
Cytidine monophosphate N-acetylneuraminic acid	30328.1	34127.9	21202.4	26973.8	23708.2	28628	29774.5	23642.5	27429	70796	74994.6	73191.1	86663.2	83872.7	69291	65875.5	78816.9	64603.7	78300.9	59871.6	63253.1	56590.7	65982.5	53030.9	62120.1	54588	51952.6	58598.2	65530.8
Adenine	25079.1	125019	23638.7	31668.6	23765.5	33486.3	32403.3	29076.1	38044.2	62439.1	83206.9	77649.1	114208	60361.1	78838.8	45783.6	85023.1	90809.9	59703.1	124617	137815	122598	178849	125877	147227	166377	139393	239912	213211
L-Asparagine	3033.06	1264.95	2618.04	1352.62	766.357	3672.96	2873.76	2014.32	1111.28	3719.2	6847.84	3362.69	6208.83	7911.73	4241.32	4540.05	8507.24	8786.71	4593.79	1217.17	1096.9	1051.68	2426.71	1182.76	1775.2	1905.86	2288.79	1257.23	1775.92
GDP-L-fucose	6033.86	9670.11	4678.67	6285.58	4698.28	7002.94	7730.49	4767.64	6527.82	7060.31	7752.64	8624.06	10968.6	8942.81	8811.24	6300.06	8149.79	7756.03	8805.22	5335.79	5545.08	6032.28	6247.53	6176.76	5734.99	4688.37	5049.05	7118.68	7002.93
L-Proline	1.06836e+07	1.20886e+07	9.69354e+06	8.04593e+06	1.12945e+07	1.10865e+07	6.2578e+06	6.85374e+06	7.46122e+06	2.39532e+07	2.38796e+07	2.36688e+07	2.95871e+07	2.81224e+07	2.49773e+07	1.92748e+07	2.33886e+07	2.39431e+07	2.24283e+07	1.7813e+07	1.59296e+07	1.98912e+07	1.98175e+07	1.90682e+07	1.92749e+07	1.61065e+07	1.61358e+07	2.1326e+07	2.21617e+07
Malic acid	10072.4	11962	8698.86	10395.8	9514.36	15346.5	11577.4	9846.29	11071.3	6114.1	8139.81	8681.36	9830.21	10070.7	8930.52	6403.26	8628.4	10586.3	5990.9	5407.1	4084.53	6888.6	4572.71	5465.23	5264.61	5030.62	4193.32	7319.44	3427.99
L-Tryptophan	38157.6	52478.3	50412.9	57190.1	35806.9	53444.2	68065.1	49565.5	53389	199619	249407	287114	173402	342800	308526	175930	224596	303178	246578	122331	111746	174301	141356	178128	142925	91347.2	125256	171546	185946
L-Methionine	137419	196569	162031	211261	138587	207168	267699	143876	154373	300945	561192	764986	836311	684410	822338	515956	562346	714183	572844	307788	259707	448755	352999	480375	343013	29254	294820	162101	478973
L-Tyrosine	144975	181925	206955	217184	144206	206231	296224	162413	164035	423167	474289	555798	630371	632930	592758	372139	504837	523828	435686	312035	329232	411181	350038	395324	341877	242562	143512	407166	408756
L-Aspartic Acid	35454	57727	42422.7	51175.4	50820.9	49887.8	49726.9	44948.2	56030.1	104461	79370.8	102090	88033.3	100752	101598	70370.8	80385.7	85607.4	79901.7	56815.9	69946.3	70260.7	83438.1	70980.2	59096.6	59974.9	51715	73874.8	70493.9
Deoxycytidine	21176.1	32972.6	34299.6	34718.2	33072.5	33538.9	36561.1	31167.6	29731	72182	130235	45264.6	135712	91037.6	52787.8	115039	65519.1	159189	131971	34805.3	48989.1	6926.42	25567.4	23324.2	22224.2	45765.4	56739.3	24969	14121.6
Biopterin	3756.57	5172.91	3672.72	3443.66	3874.42	4596.65	4428.6	4814.3	5113.02	941.409	970.8	914.843	955.852	859.27	965.986	912.273	961.719	916.464	954.555	1051.75	1040.36	944.363	1017.97	1090.86	1228.58	1051.78	1062.86	1019.32	1106.57
Deoxyinosine	5863.25	7608.31	7671.76	5889.28	5704.24	8309.15	8436.88	8327.55	8110.98	5437.51	2949.36	5226.23	5585	4040.89	6210.83	2165.7	3791.67	4694	3079.52	2306.58	2453.75	2252.75	2398.13	1607.53	1861.05	1617.26	2487.81	3164.08	2629.2
myo-Inositol	1413.74	2195.35	1683.11	1717.8	1759.12	1625.04	1473.87	1967.03	1938.62	2290.98	2162.54	2635.77	2113.09	1847.15	2467.34	1519.41	2512.07	2094.93	2013.97	1588.85	1456.66	1509.91	1730.9	1931.34	1973.25	1576.61	1419.76	1889.8	1460.34
L-Leucine	237960	311825	359913	392725	258470	335749	441150	294939	314604	799888	840241	1.12711e+06	1.09213e+06	1.09084e+06	1.10551e+06	701331	919101	918118	785199	675269	597952	784038	681826	824608	671444	463205	576714	905189	774351
L-Valine	1.49699e+06	1.68501e+06	1.86246e+06	2.01804e+06	1.5235e+06	1.7947e+06	2.06201e+06	1.59227e+06	1.60751e+06	3.14958e+06	3.20482e+06	4.09609e+06	4.01108e+06	4.05806e+06	4.05332e+06	2.9049e+06	3.4634e+06	3.51988e+06	3.17374e+06	3.01389e+06	2.74036e+06	3.46098e+06	2.74412e+06	3.241e+06	2.93773e+06	2.28661e+06	2.66119e+06	3.4399e+06	3.04721e+06
5'-Methylthioadenosine	1.20865e+06	6.56464e+06	810416	1.25041e+06	1.23232e+06	1.52664e+06	1.60504e+06	1.20061e+06	5.99669e+06	7.2289e+06	1.10349e+07	8.34759e+06	3.32619e+06	4.87511e+06	4.32481e+06	1.63487e+06	1.17633e+07	5.84813e+06	3.67531e+06	1.20631e+07	6.33462e+06	1.33083e+07	1.66535e+07	6.94017e+06	9.9238e+06	1.36137e+07	7.30296e+06	1.07111e+07	1.81008e+07
Creatinine	1.17426e+06	1.34938e+06	1.43703e+06	1.74201e+06	1.07713e+06	1.56767e+06	1.73066e+06	1.43046e+06	1.51156e+06	1.28838e+06	1.12256e+06	1.52869e+06	1.26965e+06	1.00751e+06	1.64378e+06	916127	1.50914e+06	1.2051e+06	901811	1.65152e+06	1.43392e+06	1.69999e+06	1.33758e+06	1.61893e+06	1.64354e+06	1.48767e+06	1.37585e+06	2.00228e+06	1.45132e+06
N6-methyladenosine	414.234	2278.77	1582.24	2200.83	1593.73	2112.21	818.772	1642.66	1781.24	2021.02	1446.74	2094.57	2607.66	1032.3	1121.82	2221.57	3014.06	2581.4	1906.35	3392.37	2742.02	2634.3	2000.87	3753.42	1946.22	2834.24	3869.76	3783.98	2723.91
Deoxycytidine triphosphate (dCTP)	3724.22	6414.33	5115.24	3841.57	4340.58	4776.7	5057.24	4643.57	5230.07	4530.62	4509.91	3986.95	5743.82	5663.56	6493.59	5474.74	4783.55	4814.35	5349.88	7408.63	5661.75	6565	6547.38	6052.72	6205.45	5605.52	4923.45	6389.45	5746.87
Deoxyguanosine	2645.03	3548.7	3680.38	3150.49	4065.08	3830.33	6899.38	4259.77	6302.15	2600.36	1692.71	1919.47	2288.4	2153.65	3344.78	1251.25	2136.26	2457.45	1968.48	1490.05	1348.65	1083.91	1607.84	1282.78	1829.85	917.051	2005.18	2022.19	1612.95
Hypoxanthine	1.30078e+06	1.26367e+06	1.13954e+06	365897	1.18287e+06	1.13122e+06	798795	950988	1.77905e+06	28577.1	32447.7	10773.2	14825	12223.5	22193.1	11648.5	32463.1	79961.8	9331.36	211557	36912.9	129829	37105.7	61613.4	196822	65194.7	149830	277934	26029.9
Uridine diphosphate glucose (UDP-D-Glucose)	95228.2	149141	97196.3	89651	96995	123706	146186	114528	134407	156323	133565	198546	208225	192654	203741	157848	170541	183959	138537	124882	124807	148942	150872	144100	148648	141885	137246	172318	159031
Xanthosine	804.885	941.093	707.459	170.602	1337.58	433.442	756.125	420.317	999.192	706.784	256.878	317.635	559.795	413.383	185.491	99.2347	330.442	328.409	277.785	860.16	296.511	436.814	836.944	391.59	761.232	737.35	753.238	945.696	268.253
S-Adenosylhomocysteine	53315.8	41481.5	35162.9	37717.1	33146.9	70517.6	64782.2	12164.3	25427.7	5797.16	55225.2	30260.4	36347	77829.1	66569	52209.7	16440.8	110240	41726.9	8779.1	28074.8	19017.7	12400.9	13465.5	9709.93	2766.76	22215.8	8185.22	50599.7
Cytidine diphosphate choline (CDPcholine)	16979.9	28831.3	23785.3	16871.3	12591.2	33621.3	41016	20478.9	28473.5	14051.8	13187.1	16951.7	18130.2	17396.5	21754.5	12027.4	16413.5	16476	12935.5	20867.2	16464.8	27405.9	26067.3	17280.6	19688	15464.8	19004.8	34215.1	24155.2
Betaine	889134	990796	827690	1.15444e+06	690707	1.04547e+06	1.06882e+06	1.27062e+06	1.00444e+06	1.51358e+06	1.51078e+06	1.76025e+06	1.66447e+06	1.85193e+06	1.93459e+06	1.45816e+06	1.6688e+06	1.39768e+06	1.42952e+06	1.4873e+06	1.15128e+06	1.51305e+06	1.28521e+06	1.3199e+06	1.59878e+06	1.08652e+06	1.16878e+06	1.53409e+06	1.61842e+06
Uridine 5'-diphospho-glucuronic acid (UDP-D-Glucuronate)	38196.6	52169.6	37947.6	37866	45768.9	51404.9	49204.7	46954.2	48350.7	22327.1	23355	28691.6	38627.7	37867.3	32603.3	24050	27430.7	28779.7	24932.2	33048	29522.2	40961.9	39914.2	31846.6	39859.9	30160.6	33769.7	45726.2	34298.9
sn-Glycerol 3-phosphate	10447.7	14461.2	11226	10223.4	10957.5	13634.3	13228.5	11090.7	14609.2	7823.67	8843.94	9615.01	11682.3	10816.3	7829.69	7969	9208.5	9672.33	8219.82	10986.2	10198.2	11325.9	10778	11717.3	12091.3	8612.64	9229.69	12694.2	10216.9
Cytosine	18681.6	23500.1	12599.3	10999.6	11520.2	15443.7	13080.6	13087.1	7213.37	25594.5	35091.4	18427.6	33335.9	28502	20867.9	35107.8	27355.1	46467.9	35131	31653.1	24780.9	16796.4	18844.9	17319	19484.1	30492.6	23432.9	20025.3	13521.6
N-Acetylglutamine	13214.1	14233.3	10610.4	8306.88	16817.7	13286.2	14212	6912.76	6207.28	5083.75	4481.65	5247.2	4400.73	3859.35	5515.8	3368.69	5228.33	2715.85	4085.07	5165.35	3858.64	6075.62	5047.28	6358	6558.35	4872.92	4865.94	5861.83	6098.75
Dihydroxy-acetone-phosphate	5148.79	7350.56	8207.07	9332.23	7326	8063.36	9685.3	6282.19	9883.32	3712.8	4598.17	8610.41	8477.09	7997.52	4636.54	4594.45	4250.73	5191.87	4462.63	4135.53	2008.48	6340.38	3486.3	5137.76	3507.71	1825.49	2629.83	3970	2837.18
Sarcosine	842542	970470	913421	951721	387205	988137	423278	816899	429808	526845	537956	519864	631585	625755	576771	572740	576724	564762	525434	507670	493394	606858	468881	576190	488767	513970	460285	558121	458357
Cytidine	242577	289350	321672	198850	133438	328267	469744	296376	320462	189942	206011	211238	264272	269508	199232	190478	233157	275148	216807	173717	148624	163817	165032	143806	171667	145870	188152	299588	200516
Ureidopropionic acid	90.4534	96.8186	617.764	620.722	132.255	40.1233	623.166	84.392	635.161	965.574	260.507	941.352	550.282	237.186	249.725	726.149	537.33	103.482	518.417	968.338	423.398	852.582	1433.4	495.881	897.162	2773.97	943.935	2180.01	832.088
Adenosine	73929.6	204313	50524.2	107608	56908.9	73803.7	91048.7	41104.6	192722	80150.1	87250.8	70637.4	127712	79973.8	67280.8	30420.1	99248	77993.4	111415	110619	74724.9	266121	184789	149254	244956	128273	102236	178818	35022.1
Glutathione disulfide	12745.2	19698.6	12125.7	13918.8	12085	15442.5	13461.3	17308.6	14799.7	23441.2	16091.5	19130.7	16720.9	16298.2	19451.9	12996.1	20345.6	16888.8	13260.7	24777.5	21463	16311.4	22037.2	18347.2	28718.3	22599.3	17476.1	28597.8	17854.9
L-Homocysteine	1382.45	1040.62	1359.3	1057.47	1541.43	1641.74	1791.49	544.875	1553.95	1199.88	532.723	1235.41	674.807	1581.18	637.196	211.183	507.786	728.424	491.045	391.991	308.448	306.517	234.675	541.942	377.321	917.898	249.536	287.559	404.577
Glycerophosphocholine	1.9062e+07	1.98771e+07	1.81102e+07	1.84805e+07	1.82764e+07	1.89906e+07	2.0501e+07	1.85801e+07	1.91032e+07	1.47702e+07	1.40638e+07	1.44502e+07	1.50811e+07	1.56672e+07	1.49006e+07	1.38883e+07	1.45295e+07	1.6864e+07	1.47033e+07	1.31129e+07	1.38752e+07	1.34868e+07	1.47865e+07	1.34152e+07	1.42353e+07	1.42884e+07	1.28881e+07	1.45215e+07	1.53918e+07
L-2-Aminoadipic acid	59799.1	83804.6	60285.3	72048.2	59801.5	78714.6	84509.2	63637.9	73976.4	25142.3	22282.1	30138.7	29479.7	33534	32321	21945.5	25001.7	26421.2	24115.2	31633.5	27917.3	33431.9	30163.6	33940.7	30662.1	28550.1	26231.1	39196.2	30152.5
cis-4-Hydroxy-D-proline	1278.31	1328.79	1295.41	1457.63	1552.97	240.651	1318.6	1390.95	189.175	1425.38	1477.26	1512.66	1149.04	1440.7	1626.84	777.238	1309.96	1701.51	1629.76	317.42	442.815	613.98	327.89	1696.25	1480.34	1374.15	1357.59	638.091	1377.18
Thiamine pyrophosphate (TPP)	2874.02	3654.47	9027.56	7648.99	8543.88	3878.53	2085.2	7410.46	9089.63	6684.98	8875.21	14660.7	3525.48	11700.9	4385.47	4785.55	5255.66	10578.2	8757.03	13618.8	13981.2	15324.7	12637.5	10801	13178.7	2724.57	8777.11	11765.9	11370.2
L-Citrulline	10577	12136.1	22902.5	27325.7	24443.2	29748.9	14660.3	24516.8	26234.1	6753.39	3854.15	6940.72	5662.64	2529.14	5992.48	5871.9	4308.41	5260.72	2988.23	4404.37	5380	3157.04	2439.17	3515.33	6233.01	4478.59	2249.31	756.897	2765.82
Cholesterol sulfate	4163.85	3884.31	4974.68	5497.29	5563.33	3772.83	4740.54	3416.16	3985.55	4654.05	6378.76	4808.94	5513.59	4675.26	5465.02	6774.12	4051.44	6322.53	5714.17	5555.29	5846.74	3437.83	8314.18	6841.18	6359.98	5742.27	7766.63	8144.34	9391.15
Nicotinamide	348621	418631	634988	505775	375750	496765	609111	442714	515492	307473	235322	376134	269528	221902	366363	172098	360301	244446	273738	292640	338002	337199	339178	365435	279026	279137	346993	360541	406368
2-Hydroxyadenine	4542.43	4049.91	2366.32	6808.59	4785.21	14419.2	3965.81	4096.14	4200.38	3472.5	3172.96	4005.89	4091.98	3480.85	4555.03	3761.19	4726.09	4710.53	1599.21	4599.12	5577.69	4605.52	4990.65	2713.27	4667.94	4982.72	5547.3	4717.97	3189.39
Glycine	2692.57	2576.52	3033.06	2428.51	1341.09	971.685	2148.5	6987.81	3187.51	3952.56	4738.07	5002	7221.51	7450.97	11126.5	5965.26	2176.75	18379.9	15381.6	8673.39	3134.07	3012.2	4681.13	2637.04	9151.3	4589.28	2518.4	3857.93	2980.18
Flavone	1332.48	1783.25	1842.97	1609.5	1113.59	1416.58	1331.21	1844.6	1962.16	1044.37	1305.48	272.824	1058.63	1241.3	1245.04	1184.62	1770.58	1336.01	1224.38	1241.67	1135.17	2000.99	1751.48	2288.87	1311.14	928.675	1513.24	1658.32	1199.1
Nicotinamide adenine dinucleotide phosphate (NADP)	4747.21	5589.62	4416.11	4620.77	4896.89	5978.85	5143.71	3764.75	4566.37	2733.96	3453.07	4874.49	4987.31	4790.64	4595.88	3680.24	3283.1	4190.89	4545.39	2926.27	3479.14	3816.51	3637.1	3403.07	3335.51	2081.5	4322.01	3238.77	4662.73
N-Acetyl-L-alanine	1261.4	2200.34	1711.96	1519.47	1509.11	2206.51	2035.77	1594.89	1386.84	2689.97	2360.17	2422.22	2680.78	2745.4	3420.53	1705.22	2193.71	2278.17	2389.61	1453.78	756.092	2616.78	2712.83	1876.34	2453.45	1543.12	1857.32	2421.6	2587.12
Creatine	1.34289e+07	1.31406e+07	1.36061e+07	1.18169e+07	7.57969e+06	1.34321e+07	1.35398e+07	1.13151e+07	1.08857e+07	1.80763e+07	1.9209e+07	1.7551e+07	1.9515e+07	1.85269e+07	1.81562e+07	1.99797e+07	1.82671e+07	1.97478e+07	1.92678e+07	1.93435e+07	2.01675e+07	1.85513e+07	1.88005e+07	1.91691e+07	1.95039e+07	2.00418e+07	1.9515e+07	1.97818e+07	1.90843e+07
Thiamine	20919.4	19966	43034.8	52774.4	32066.9	32346.6	38037.6	32893	22245.4	23941.8	24324.2	40532.2	21067	23233.9	37987.3	21342	18039.4	23212.1	18516.2	41333.1	50008	47009.6	34156	53752.3	33788	4364.72	38037	19378.5	26396.1
Guanosine	28357.2	38559.5	41395.1	24728.3	22134.5	42506.1	57379.1	35354.9	41246	19887.4	16635.4	20936.3	26250.2	27259.4	21914.9	16903.8	24397.5	29329.6	19315.7	19595.1	12098.1	18274.5	18841.1	17740.9	20091.5	12099	16355	29244.1	22856.1
Nicotinic acid adenine dinucleotide (NAAD)	91219.7	124680	94278.2	114455	83123.9	119013	109679	102522	121775	133837	111002	145484	126967	143845	171665	102459	113324	116614	115129	111316	105936	109296	122849	65999.8	142399	63358.8	97172.1	139254	137315
Uridine 5'-monophosphate (UMP)	11686.2	13374.9	11049.2	12370.5	8580.14	19503.1	25018.3	10997.3	13570.5	4544.73	5570.29	5747.46	6602.76	7860.32	7102.2	4242.16	7422.83	8019.7	4844.82	8567.38	6008.55	5873.93	6119.67	5027.91	8837.34	7002.23	8235.99	11084.1	7191.91
L-Serine	22835.1	28225.1	13519.7	12848	23257.7	12263.9	16384.6	9677.16	27560	18488.1	26447.9	20536.2	26020.2	29033.6	7695.15	23628.8	25405.2	14015	21452.7	24095.2	15342.1	10332.9	28246.5	24010	14277.2	12084.3	10299	12681.4	14045.3
D-Glucose 6-phosphate	1483.38	1499.47	1639.21	1294.14	1326.8	1169.37	1780.74	1469.87	1270.89	1837.65	1858.82	1686.95	1415.02	1193.81	2416.04	1483.1	1309.52	1452.78	1828.85	965.046	880.922	1197.34	2322.95	1697.35	1305.82	1501.17	1345.75	1130.44	1315.88
N-Acetyl-D-glucosamine	860.067	1179.37	966.732	1395.73	868.073	941.453	1063.46	1217.08	1233.64	1341.64	1168.8	1629.33	1775.68	1052.54	1395.78	1325.94	1231.03	1342.15	1734.66	1461.13	715.178	1425.65	1586.4	1233.35	1195.08	1495.87	934.541	893.902	1136.21
Nicotinamide adenine dinucleotide (NAD)	582156	784695	554296	653364	493081	700767	655654	589052	816678	696530	688932	793413	945145	952549	889382	653687	768272	718861	744706	699391	636903	731482	841654	724522	704516	348175	669658	808113	794928
3,7-Dimethyluric acid	849.9	540.979	1072.39	1422.32	5354.31	2039	419.719	508.69	1080.25	56328	903.081	9144.26	22033	2121.75	10749.9	617.226	79768.3	111.689	1273.07	65794.4	1461.21	30944.7	94705.1	41060.2	131845	414.244	2792.88	37359.9	29723.9
N-Acetyl-L-phenylalanine	1383.04	1280.19	1173.91	1165.73	1146.83	1168.6	1348.06	1213.11	1206.22	1384.8	1606.57	1566.75	3961.42	1695.59	1561	1791.86	5964.79	1837.24	1585.83	1442.09	1814.87	1652.74	1866.5	1781.48	1288.2	1126.37	1566.81	1742.84	982.286
cis-Aconitic acid	10809.7	18312.4	12930.9	13202.8	10817.1	15574.6	18011.2	12424.2	6525.99	11426.1	11697	12513.1	15420.2	14560.6	12835	10024.4	13401.1	12982.3	10606	11190.1	10614.5	11138.2	10778.8	11590.7	11249	10882	10420.5	14364.2	13303.4
Deoxyadenosine monophosphate (dAMP)	5236.36	5806.18	5277.55	6174.89	3525.55	8418.53	11009.5	5545.32	6528.18	3171.31	2263.83	2153.71	1955.8	2832.57	2370.27	1839.42	3136.83	3072.83	1535.21	3940.2	2030.2	3452.84	2312.54	2304.22	3406.36	1730.49	3247.37	5058.12	2357.47
Phosphorylcholine	524278	3.01646e+06	3.0825e+06	3.82649e+06	3.41856e+06	3.19273e+06	204351	369127	454602	424107	3.9586e+06	352031	412706	358102	518834	378852	427524	496884	859326	388263	452591	818878	516846	3.32045e+06	498567	468805	3.53726e+06	3.30917e+06	3.4662e+06
D-Glucuronic acid	1851.77	1638.03	1405.87	1400.14	1096.05	1422.58	2219.68	1304.17	1317.89	978.618	1776.95	1128.08	1111.48	1199.32	1530.23	1674.92	1056.75	1005.9	1910.8	1823.5	1695.06	1761.28	868.877	996.635	1789.1	1982.28	1625.73	1219.58	1925.73
Pyridoxal (Vitamin B6)	18452.1	20480	14454.7	20016.8	12954.9	25595.1	31869.9	25621.2	16763.8	7958.21	15486.8	8407.55	6396.13	6725.41	8325.86	9161.73	8717.98	17926.4	13551.1	17458.2	17180.1	9793.23	9082.42	17484.5	10348	16909.7	9550.54	9704.64	9402.76
D-Fructose 1,6-bisphosphate	16864.4	15256.8	10632.3	11083.6	17390	23041.7	22527.6	11397.7	22444.2	4545.34	4610.14	6842.35	8975.33	11640.5	7709.18	7410.74	4061.37	9055.57	6942.91	9287.66	3249.38	6049.45	5453.12	6477.36	8415.73	3639.17	4579.86	6396.83	5039.64
L-2-Hydroxygluterate	1280.31	1855.37	1250.55	1537.23	1327.55	1671.34	1608.7	1302.78	1690.26	643.217	1007	1111.2	713.731	1037.21	1106.69	918.007	967.955	1055.43	901.585	911.729	1014.23	1108.22	1011.73	1013.14	1027.89	1004.2	956.17	1140.2	1006.41
gamma-L-Glutamyl-L-phenylalanine	1133.39	1392.11	1152.85	1742.15	1172.75	2057.63	1583.06	1359.73	1448.1	1175.39	1397.45	1826.39	2159.19	1834.77	1494.94	672.439	1566.72	2282.48	1346.7	1634.2	770.174	1135.37	1080.4	1055.24	1404.43	1621.03	1877.07	1241.27	1640.07
L-Carnitine	3604.1	4269.01	4128.7	2562.45	19912.1	3252.63	5851.44	1976.34	2149.59	444759	802831	230701	743768	499155	326074	1.33436e+06	356754	1.19152e+06	1.14091e+06	448185	977523	136655	493493	392415	324296	1.09352e+06	711505	231420	326371
4-Guanidinobutyric acid	743.469	629.922	358.312	676.759	750.707	441.329	250.497	693.913	652.382	392.791	633.851	787.197	1052.03	864.07	826.052	2211.87	938.364	1504.22	1273.84	454.985	896.272	740.761	942.617	903.689	892.903	1041.87	785.137	884.777	857.086
Choline	74978.5	67367	160691	35712.6	193261	76050.2	184303	37420.9	41611.3	53840	79708.6	43779	136808	50609.9	45227.7	59308.1	48450.6	101844	87371.7	76918.4	121407	63544.6	73320.4	78356.5	55823.1	129485	161262	69878.8	43172.7
Imidazole	42529.4	30364.5	49766.8	31377.3	23443.1	121019	29114.2	71605.9	169997	132998	70060.5	51512.6	251863	52832.4	69161.3	23798.1	201615	18826.5	54304.3	40099.7	158213	22861.6	24678.3	85978.8	100958	48713.2	40731.3	55648.9	42221.4
Argininosuccinic acid	48171	60659.3	54871.9	58643.4	48952.8	62005.3	65883.2	48486.1	63958.4	5906.98	7093.91	8101.14	7812.63	14507.6	6953.19	5322.05	6355.39	10593.4	5637.58	6789.94	4557.73	8465.4	6759.15	9251.2	7147.76	4342.34	5412.77	8353.29	6250.31
L-Lysine	11446.6	10558.5	13542.4	13772.6	11412.5	13076	8665.94	10131.4	15625.8	5521.11	8031.16	10805.5	10676.3	9707.46	8125.47	6339.29	5682.37	8596.68	6728.37	9913.71	5816.97	18072.8	8007.63	8064.67	9386.51	7581.03	7303.35	16997.1	5121.64
Deoxycytidine monophosphate (dCMP)	6161.72	8391.61	6523.55	6717.71	5247.49	8705.53	6100.73	6839.97	8290.22	3734.5	3385.04	1814.62	4664.56	3102.1	3311.14	1811.34	5968.9	4249.06	1715.17	4698.81	3316.63	4300.58	3800.02	3430.45	3311.03	3189.96	4174.04	6708.8	2641.61
5-Aminolevulinic acid	1252.36	1059.35	1303.41	917.161	1416.18	1019.99	1121.15	861.631	873.492	1372.78	1301.09	1155.56	1170.79	1269.46	1202.44	979.249	840.905	6082.69	6163.01	3677.62	1259.59	1695.62	1101.57	992.055	1150.61	1142.41	1115.27	1033.29	931.17
L-Glutamic acid	2.74166e+06	3.32796e+06	2.91383e+06	3.18231e+06	3.15307e+06	3.44958e+06	3.22913e+06	3.09392e+06	3.15232e+06	4.26549e+06	4.32768e+06	4.60088e+06	4.94973e+06	4.75287e+06	4.76506e+06	4.24875e+06	4.55348e+06	4.85086e+06	4.34145e+06	4.79672e+06	4.45559e+06	4.76093e+06	4.87658e+06	5.09274e+06	4.48743e+06	4.23289e+06	4.33081e+06	5.09094e+06	4.73215e+06
Nicotinic acid	1110.63	1602.95	1124.18	982.544	1312.63	1107.09	1132.97	1182.52	997.714	1771.65	1696.98	956.431	926.15	677.219	1061.13	1560.56	1125.89	1265.26	1369.52	1893.57	1062.96	1487.41	1092.53	1216.1	1631.14	1816.62	746.592	1622.56	1385.15
2'-O-methyladenosine	1346.97	2216.01	1547.45	2302.88	2104.22	1083.05	1798.58	1918	1804.1	2036.68	2969.01	1696.2	1764.8	1807.79	1995.71	1941.57	1663.44	2309.16	1947.59	1446.77	1051.84	1191.5	1051.36	2085.07	2219.98	3066.39	5872.34	8562.6	1103.53
L-Anserine	247.092	326.642	1329.7	291.38	226.863	358.295	274.674	202.743	224.795	1360.88	177.184	1491.24	181.152	1297.56	1247.82	244.142	1305.43	167.466	225.107	212.915	1459.77	158.249	1361.66	201.234	132.106	172.227	128.088	173.668	1318.08
Pyridoxine	62004.1	240227	625700	717876	275494	114908	232537	160285	273380	116913	191316	475875	30994.4	229335	333671	159397	252589	121546	165671	186377	408787	562624	229040	407265	27227.3	223237	233360	162224	193427
Inosine 5'-monophosphate (IMP)	979811	661354	781576	359909	717005	1.16711e+06	1.23089e+06	706728	1.36726e+06	8354.15	14027.1	10570.2	36168	37206.2	7120.34	13489	23554.6	52978.8	8843.96	52529.3	9873.67	24518.8	13806.6	17386.9	38448.4	7874.03	36034.8	71037.6	11157.2
Nicotinamide ribotide	45683	79737	57570	62492	37885.8	59364.9	87703.2	56283.9	50517.9	53773.8	64003.2	89960.5	99796.3	92587.2	83854.4	59945.5	67202	71041.6	65346.6	74134.5	50245.8	86838.2	75952.2	53633.5	75174.6	35090.2	68060.2	88347.5	80138.8
L-Glutamine	6610.67	12919	15289.9	8025.67	8784.87	10059.2	10095.2	9946.44	14359.3	9956.83	12472.8	14296.7	11490.4	12190.8	11546.8	16158	8390.32	18563.7	24069.4	10212.1	19921.7	10026.1	10002.8	11043.8	9815.74	14363.7	16687.9	10571.1	11745.2
Dihydrothymine	3443.63	2750.62	3375.95	2832.48	2571.93	2823.18	2176.84	2889.79	3755.97	2661.89	1370.01	3088.1	2868.82	2189.97	2706.32	2212.88	2736.55	2224.77	2434.8	1667.81	2992.48	2462.59	1890.27	2391.1	2335.26	1991.61	2091.95	2308.21	2808.21
beta-D-Glucosamine	1434.7	1433.55	1489.65	1860.74	1334.09	1704.89	2158.39	1975.71	1212.25	443.669	1445.91	1497.31	415.203	1287.03	1464.54	359.841	931.382	1651.9	1462.07	1970.91	1428.98	315.763	683.595	617.419	1844.39	1753.26	1477.91	1241.65	1468.14
Purine	1706.68	3144.09	1455.14	721.436	1375.08	1667.51	1778.57	1271.74	1766.47	1839.53	1614.38	1127.11	2096.53	1999.43	1583.9	1743.29	1875.26	1294.53	1260.68	1436.94	1541.37	2638.53	1637.01	1352.28	1573.16	2018.55	1714.89	2271.29	1485.16
Adenosine monophosphate (AMP)	456416	751646	492153	806486	405903	948303	1.43728e+06	553219	486208	124002	193521	121411	173604	228002	122818	104569	377629	250311	109234	379127	151864	139838	140852	147621	148497	173876	286570	463814	113991
5'-Deoxyadenosine	22358.4	30441.5	35851.3	35787.3	54332.4	99941.5	112873	95646.8	31891.3	14943.4	21444.8	12665.7	21356.2	22198.1	22611.1	6904.47	11671.3	7229.98	8962.26	17471.9	4714.2	16590.5	6033.41	11125	15664.6	29098.6	10469.5	9812.2	7060.09
Pantothenic acid	409696	554899	492511	587821	409315	558357	565833	596405	605972	838535	732983	1.10579e+06	959966	1.01503e+06	1.14463e+06	728018	804275	828299	727351	886798	640515	1.03356e+06	786715	1.02014e+06	766391	593127	735590	986883	946285
N-Acetylcadaverine	7136.3	4602.25	3906.48	7151.59	4863.77	10901.8	3502.86	5460.5	5421.03	2662.32	10421.8	6053.95	8219.5	4854.92	4709.46	6946.15	2691.37	2922.11	2468.92	2748.95	9784.48	12455.4	2437.13	3045.14	2443.63	2425.77	2782.26	2382.15	2322.1
N-Acetyl-L-tyrosine	230.457	617.136	1096.07	367.232	347.127	298.464	1072.81	1058.52	1022.56	1609.83	1421.1	1024.09	1197.53	813.935	1638.25	1177.71	1428.32	221.21	638.058	1916.65	729.323	1265.17	627.836	1056.71	1552.58	321.259	801.712	894.243	698.953
Cytidine 5'-monophosphate (CMP)	5729.91	7568.33	3952.22	4029.13	2478.37	10417.5	12078.5	4372.96	4222.45	741.483	1475.1	829.4	1558.72	2106.94	1323.21	843.832	1065.85	1547.79	1140.65	2293.73	964.606	951.525	1283.69	853.845	1356.79	755.635	1412.94	3252.84	1255.93
taurine	2.44105e+06	3.01252e+06	2.55235e+06	2.5448e+06	2.40516e+06	2.79818e+06	2.93354e+06	2.67315e+06	2.83067e+06	2.92203e+06	2.50541e+06	2.94586e+06	3.00973e+06	2.91465e+06	2.87078e+06	2.38387e+06	2.69849e+06	2.74042e+06	2.70777e+06	2.49759e+06	2.596e+06	2.77807e+06	2.77334e+06	2.67672e+06	2.63836e+06	2.5061e+06	2.48569e+06	3.18164e+06	2.98113e+06
L-Kynurenine	1007.55	1055.32	1023.34	1261.21	1148.82	1096.79	1241.42	1235.08	1169.83	1157.4	1217.19	1810.78	1979.2	1465.45	1907.44	1218.72	1611.93	1349.09	1634.16	1484.07	1497.61	1314.16	1361.03	1826.57	1593.13	1269.72	1524.77	1695.88	1077.65
N4-Acetylcytidine	1678.99	1641.88	1792.21	1546.4	1431.75	1884.77	1157.68	2170.15	1582.69	2108.48	1317.03	1333.97	1508.2	1171.75	1116	1939.23	928.904	1843.26	2178.82	1955.84	1517.07	1474.86	937.418	938.243	1304.73	1569.29	1956.24	1134.61	1593.18
L-O-Phosphoserine	6181.85	8340.35	6164.53	10384.4	6703.11	4823.73	6424.59	4434.83	10754.9	10166	8546.26	12094.6	12775.2	5761.34	5492.39	8404.3	13003.7	8500.23	12818	8309.79	8828.25	6431.07	12764.6	7376.12	9451.26	12888.5	11780.3	3715.12	8534.67
Flavin adenine dinucleotide (FAD)	1303.48	1224.13	1054.1	1000.17	1093.77	1007.38	968.247	594.074	1064.59	726.814	789.989	813.241	954.45	703.431	990.93	843.464	1005.6	944.47	1241.07	822.626	916.445	1110.34	945.046	910.34	1054.94	1061.1	873.757	811.831	835.709
DL-2-Aminooctanoic acid	1238.35	542.734	592.061	1318.73	708.66	711.116	1809.08	937.137	978.918	1516.91	1296.23	783.066	1278.67	1258.02	1811.91	313.932	1291.57	1369.38	1293.41	1392.76	1564.97	1440.23	1164.37	1590.47	639.493	1113.01	1117.06	1399.8	1595.47
Hydroxyisocaproic acid	3882.48	2009.6	4912.61	3843.91	2837.43	1839.69	12091.5	4825.58	2088.75	2042.33	1591.72	2319.68	1287.75	1463.26	2291.08	5205.04	3153.81	11610.2	1663.38	2244.33	2295.33	4282.61	2095.33	4119.29	2847.58	2393.19	13651.9	3399.21	2266.26
Cytidine triphosphate (CTP)	92376.2	167056	92404.3	104776	101650	137070	111305	124463	146330	138913	128097	179880	183239	164717	173687	135475	129210	129997	70610.3	157808	111769	144339	151158	161337	145145	114418	109779	149574	134953
L-Carnosine	11256.4	19083.4	11419.3	10820.7	10889.3	16218.9	14586	11275.4	14832.7	8674.37	8766.62	11819.1	13113.3	12444.8	13432.2	9063.91	8297.77	8545.47	8013.85	6541.09	9205.6	10510.1	12371.5	10185.9	11008.2	7805.14	8567.7	10666	11857
Ornithine	6414.82	7043.96	9247.31	11779.4	6245.96	7325.87	6107.44	4223.76	7002.14	7425.08	3097.47	11146	6010.99	1726.53	7980.35	6076.46	4182.48	4847.29	6904.83	6606.91	6097.15	6091.28	3671.74	7943.69	2077.8	6371.44	3384.08	9586.51	3476.27
N6-Acetyl-L-lysine	1776.15	2562.22	2249.65	1358.87	2727.19	2506.66	2282.62	1184.16	1207.05	6056.52	3085.68	3144.17	2730.55	1978.67	2891.42	2820.98	8952.66	2242.42	2549.24	4545.35	2747.37	2382.44	4678.36	3930.77	4988.45	5740.37	2590.66	5365.55	2341.05
Inosine	1.23541e+06	1.03555e+06	1.28503e+06	621132	756051	1.36929e+06	1.39918e+06	902985	1.04736e+06	26376.2	39707.4	39088.6	78686.6	67759.4	34329	19744	51233.6	115626	27416.4	68000.9	19030.8	44209.9	22129.2	24706.2	53379.8	17186.2	49403.2	124185	33261.4
Guanosine diphosphate (GDP)	6248.48	6695.72	4513.64	4202.48	11462.8	6338.8	7952.97	5711.97	8628.34	6655.49	1752.77	1956.74	4275.3	9032.35	8753.02	2700.36	3776.8	5237.93	6537.04	14161.4	4333.67	2851.12	4535.23	3355.48	9589.32	4511.96	2790.59	4618.68	4387.42
S-Methyl-L-cysteine	1273.48	480.687	1589.6	1420.82	1537.29	575.613	1542.99	1520.85	1450.26	1936.18	1421.87	1100.61	959.044	2132.19	1126.57	1844.47	1913.77	1005.53	1698.54	788.706	1818.6	1065.7	1370.79	1892.28	1265.97	1721.54	1945.96	683.72	2001.35
L-Lactic acid	51526.3	65590.6	74338.1	78181.6	50427.1	71711.5	83419.1	62288.8	56339.2	34983.6	40877.5	47805	47169.8	45547.2	41078.9	28932.4	40101.1	45962.5	30409.8	39528.6	36883.1	41608.8	35604.6	45612.5	36477	34864.2	36951.9	48774.6	40169.9
Urocanic acid	26913.3	59677.8	45775.5	10711.5	25821.1	24257.6	27159.8	7506.3	6605.7	25257.1	92198.7	21007	13716.8	14317	20364.2	17073.9	22880.6	10741.1	10135.7	32393.7	32300	26518.7	15589.1	19529.4	40069.2	30571.2	35748.8	16540.9	15313.3
Adenosine triphosphate (ATP)	577412	1.18215e+06	259895	689051	638960	341924	847264	869138	868372	1.06895e+06	862728	271740	1.58958e+06	1.17372e+06	1.39566e+06	1.16678e+06	1.05211e+06	901792	1.06222e+06	582804	936567	1.20391e+06	1.20204e+06	1.20467e+06	1.18565e+06	1.02852e+06	951180	1.2046e+06	1.25444e+06
N-Carbamoyl-L-aspartic acid	596.808	782.694	898.989	871.604	644.456	811.675	913.112	733.548	869.215	990.162	1187.73	597.432	543.082	882.377	597.788	455.28	602.445	756.723	1062.97	1230.66	580.615	1000.18	468.849	656.043	833.243	626.641	603.788	1246.21	590.773
Adenosine 3',5'-cyclic monophosphate (cAMP)	1996.75	2925.73	1568.82	1999.21	1471.61	2945.61	3671.98	1200.45	854.411	2587.26	2308.03	3634.89	3861.64	3366.78	3452.93	2057.7	2942.31	2948.49	2252.85	2758.57	1498.21	3705.55	3225.52	3614.74	2848.41	2053.57	2416.2	3779.55	3948.62
4-Pyridoxic acid	1337.5	3526.05	2574.02	4175.71	784.784	1603.14	1618.19	1733.02	910.793	2074.75	1011.66	1597.42	2001.56	1271.12	1746.96	1029.92	1290.81	2074.44	1851.31	1469.3	808.598	2271.93	883.364	973.798	1143.35	2840.49	1463.47	2834.27	1027.58
