# Supplementary material for: RIPK1 regulates starvation resistance by modulating aspartate catabolism
Source: Nat Commun. 2021 Oct 22;12:6144. doi: 10.1038/s41467-021-26423-4 (PMC8536712; doi:10.1038/s41467-021-26423-4)
Supplement: Supplementary file 7 — Supplementary Data 4 [file 41467_2021_26423_MOESM7_ESM.xlsx]

## Sheet: Jurkat_Starvation
Jurkat_Starvation	WT							Ripk1-/-							Ripk1-/-+Ripk1
Metabolite name	Jurkat_WT1	Jurkat_WT2	Jurkat_WT3	Jurkat_WT4	Jurkat_WT5	Jurkat_WT6	Jurkat_WT7	Jurkat_RIP1KO1	Jurkat_RIP1KO2	Jurkat_RIP1KO3	Jurkat_RIP1KO4	Jurkat_RIP1KO5	Jurkat_RIP1KO6	Jurkat_RIP1KO7	Jurkat_RR1	Jurkat_RR2	Jurkat_RR3	Jurkat_RR4	Jurkat_RR5	Jurkat_RR6	Jurkat_RR7
Hypoxanthine	854851	1.09809e+06	863950	1.0381e+06	958471	1.06817e+06	1.03101e+06	4134.28	5314.9	3565.4	7449.25	6191.8	3866.97	8387.99	5505.49	6632.62	8380.13	9486.87	8251.74	10461.4	9932.64
Deoxycytidine	9313	10450.1	10969.7	13464	12811.8	12413.5	8994.17	4622.66	5741.73	5335.1	4407.42	6916.93	5697.28	5593.77	4351.2	4125.22	3399.67	4252.64	3942.67	3719.89	3731.98
Choline	161481	160838	207457	215236	196687	189638	175464	103708	99780.6	102645	100225	158910	98218.4	119319	88147.6	94656.6	72760.5	86008.1	91565.8	76527.7	68734.8
Glycerophosphocholine	2.00417e+07	1.88091e+07	1.86637e+07	1.83214e+07	2.10014e+07	1.95104e+07	2.35122e+07	1.37428e+07	1.57001e+07	1.48679e+07	1.58448e+07	1.62006e+07	1.38554e+07	1.49541e+07	1.29595e+07	1.28453e+07	1.32616e+07	1.23489e+07	1.29488e+07	1.35127e+07	1.28913e+07
4-Guanidinobutyric acid	57638.1	55416.3	55128.5	52911.4	60823.3	57265.5	61814.8	76081.8	68671	70102.9	81061.1	82021	71227.3	78357.4	64325.7	59271.5	66309.5	60847.5	64966.9	62027.1	60904.1
L-Phenylalanine	235304	268228	172158	225641	279019	255466	235291	304200	342550	306801	303086	521618	332063	412225	216792	98622	116629	213528	200784	215146	198485
Inosine 5'-monophosphate (IMP)	20351.7	19397.8	18654.7	19064.6	26535.2	21042.5	20168.9	27239.9	42110.5	32277.9	30969.5	52596.9	27972	35758.2	16156.6	15219.2	13842.6	14353.5	19308.9	13942.3	14896.4
Sarcosine	3033.49	2059.96	2421.1	3682.37	2219.26	1740.12	2423.63	4832.82	4454.28	4113.84	4441.45	4472.02	3815.88	4196.31	2344.23	3049.7	3376.58	3051.85	2886.53	3454.79	2920.4
cis-Aconitic acid	3183.09	3516.38	7966.65	3274.03	3192.3	2946.83	4487.55	6407.48	7317.87	6329.99	7013.02	8705.42	6000.47	7746.26	4250.62	4891.23	5744.94	3738.41	4595.44	6295.74	4223.31
L-Tryptophan	12142.7	13088.3	11339.3	14924.3	11624.7	11539.4	8143.09	13069.6	16247.1	16708	18907.1	30228	24769.8	24759.7	10079.3	5904.94	7224.11	11902.2	7527.38	12077.6	13960.1
L-Methionine	6469.87	3498.08	1057.84	2079.12	1516.89	1573.12	3280.11	5374.71	5773	5943.15	3580.2	6258.95	5734.78	5900.33	4721.28	3579.67	6276.58	1495.8	2012.43	1784.84	1939.78
Cytidine	68758.1	98967.9	56502.4	89306.5	82518.8	115367	111469	150579	163233	147863	133500	367091	157809	225355	32862.1	37398.4	37286	41178.9	45923.6	48447.6	37310.2
Nicotinamide adenine dinucleotide (NAD)	99799	93731.1	159444	127952	135022	97921.8	103127	203265	250331	216573	183224	364098	209112	361564	158110	178723	162566	114495	125837	176528	107399
N2,N2-Dimethylguanosine	4784.55	3528.71	4511.4	2921.54	3545.56	3566.39	5759.64	7782.67	10113.8	8783.53	7664.97	11880.3	9230.14	9477.37	6035.22	6027.92	6181.88	5444.39	6507.09	6590.91	6051.21
Creatine	291234	256884	188459	224886	249903	285281	271927	401091	324409	351732	392692	125827	353565	171836	440089	491756	474555	504363	483651	593878	507235
Deoxyadenosine monophosphate (dAMP)	18953	21183.3	15986.4	17327.1	21974.3	22597.4	24929.1	26280.8	59787.1	29044.6	60078.2	79823.6	31473.6	69487.9	17814.4	19131.5	19872	17686.2	19789	21659.6	19681.4
Adenosine triphosphate (ATP)	140519	172513	83486.9	131241	171241	157365	203047	339268	417597	337352	356163	495287	317352	497195	271396	251968	236979	200823	94565.4	257554	242202
Betaine	489692	473498	476642	399727	569969	486043	512811	1.29667e+06	1.17693e+06	1.24431e+06	1.27283e+06	1.45995e+06	1.23732e+06	1.3861e+06	902140	899681	908477	967607	897933	987240	914353
2-Hydroxyadenine	5659.11	4984.19	5668.32	2105.21	5112.35	2784.96	5504.55	5134.16	6453.49	4898.89	5989.5	4850.49	5342.23	6261.86	2667.45	2380.54	5253.27	5696.01	2906.63	2059.61	1797.25
Cytidine monophosphate N-acetylneuraminic acid	5062.12	4607.7	5047.1	5172.33	6490.19	5003.07	5731.53	10787.1	14442.1	12467.3	14785.4	19117.7	12031	15769.9	9410.97	7575.16	7520.26	8662.73	7760.74	8489.89	7000.31
L-Homoserine	16872.2	17915.1	27358.5	27609.4	17378.3	17979.4	17806.8	86782.2	46325.8	43307.9	46586.2	62038.3	87418.5	45290.8	35353	35201.4	30051.6	31924	27674.5	35035	30295.2
Cytidine 5'-monophosphate (CMP)	442.51	1215.51	401.176	323.652	571.726	417.591	612.009	1571.97	1417.56	2067.53	2256.74	1891.13	1675.88	2415.93	1230.93	1010.04	729.972	1239.64	1139.43	895.354	660.683
Uridine 5'-monophosphate (UMP)	8637.39	11176.1	9293.61	11342.5	10824.6	9579.8	12542.9	9259.04	13320.6	11726.1	15303.8	21779.5	12384.3	15197.9	8877.11	7818.33	8475.26	8797.1	8086.08	9612.66	8469.14
Cytidine diphosphate choline (CDPcholine)	4291.21	3855.24	3585.49	4036.4	4773.41	3823.15	4172.7	9832.98	11497.1	11641.3	10303.8	31989.3	10942.8	13815.4	3898.85	3274.78	2963.69	3021.57	3805.69	3106.34	2380.37
N-Acetyl-L-alanine	1904.89	1832.87	1688.85	1695.05	1963.1	1587.19	1779.08	1135.91	1781.32	1438.34	1700.21	2053.95	1445.91	1649.86	997.382	1280.36	1373.61	988.833	1391.62	1161.71	1151.59
cis-4-Hydroxy-D-proline	49116.2	46414.1	43089	33731.2	49212.3	41074.1	36868.3	123132	154024	126728	145446	194322	122388	184890	90205.8	137513	95995.1	84482.9	87567.4	114544	68140
L-Asparagine	5094.77	1572.03	2283.37	1696.34	2152.16	4048.42	2478	6877.13	9355.97	17740.1	8367.63	13214.6	6182.04	11060.1	5974.8	6524.43	6332.3	4701.55	5497.79	4244.39	3604.07
Glycine	19152.9	7187.74	18290.3	5931.86	13781.4	8742.57	19693.8	50211.3	61259	57730.1	52646.2	81799.6	47111.7	57270.6	32755.1	36121.1	33085	31564.8	28454.2	44045.7	28138.5
5-Aminopentanoic acid	2963.55	2350.05	2619.36	1487.21	2992.35	2766.85	2916.91	11323.1	11888.5	11456.3	10689.5	14167.3	10352.1	12618.2	9163.03	8048.69	8987.15	7965.87	9700.46	9799.58	12720.3
L-Aspartic Acid	6216.19	6195.84	5057.87	7017.53	7620.14	6584.65	6860.8	31806.9	41172.2	33007.8	47854.8	52098.7	36239.7	56418.4	27637.7	33250.6	32083.3	28745.5	28581.2	28858.5	25370.4
S-Adenosylhomocysteine	1807.27	1326.86	1501.1	887.269	1005.39	952.209	1222.01	11493.5	13586.3	11456.2	12505.8	12990.6	9629.55	11533	4884.5	7420.59	5040.02	2819.94	2297.97	9399.89	3369.08
L-Tyrosine	43660.6	58560.5	14460.2	28602	54937.7	50655.7	33140.8	50835.8	56836.7	57858.9	52518.9	108892	63377.1	90045.5	47158.7	51286.5	42087.9	41589.2	40720.8	38792	31567.2
L-Glutamic acid	462228	460478	458978	366187	570238	453698	495610	1.25399e+06	1.33914e+06	1.14426e+06	1.22322e+06	1.64614e+06	1.27713e+06	1.49017e+06	1.12652e+06	1.239e+06	1.21897e+06	1.01081e+06	1.1284e+06	1.18531e+06	993405
Adenosine monophosphate (AMP)	314379	251609	207518	236948	341592	347871	332541	295867	721343	404614	342406	646466	290107	429944	282928	306119	199791	242545	211196	292198	236826
Cytidine triphosphate (CTP)	19429.1	27788.9	28721.2	25592.8	18691.7	58327	63637.7	86489.5	92620.7	76585.2	76291.9	98663.5	74155.2	87809.5	67186.3	55057.6	96519.2	53135.7	69084.1	43011.7	18204.1
5'-Methylthioadenosine	1.84173e+06	2.90617e+06	1.8986e+06	2.23863e+06	2.88804e+06	1.76232e+06	1.03926e+06	3.88786e+06	4.98257e+06	3.57298e+06	4.71751e+06	4.18543e+06	4.51541e+06	3.74659e+06	3.23244e+06	4.69251e+06	2.28239e+06	3.11508e+06	3.70634e+06	2.71934e+06	3.4946e+06
Uridine 5'-diphospho-glucuronic acid (UDP-D-Glucuronate)	1110.29	1145.81	914.038	909.213	1030.93	978.77	1139.96	719.757	496.419	600.786	1477.84	762.034	479.32	1003.92	1361.09	1161.3	1140.76	1137.07	947.17	1196.73	1239.82
Nicotinic acid adenine dinucleotide (NAAD)	13133.4	14286.6	22335	18596.8	18631.7	13789.1	14132.5	24826.8	37105.2	30056.5	24178.4	63550.2	25537.8	43419.5	21482.9	23629.6	22038	18677.6	17071.8	25615.3	15761.5
Argininosuccinic acid	2904.32	1166.47	1754.23	2052.47	2128.05	709.001	2814.39	17225.1	17351.6	14098.8	17440.6	51380.4	1772.25	24941.7	9077.09	676.106	8253.79	6081.46	2193.55	6080.36	4336.43
N4-Acetylcytidine	2756.4	1580.2	1036.67	3197.75	3015.72	2992.98	2742.58	1775.84	2383.59	2650.08	2984.52	4720.22	2808.89	2304.87	2648.37	2969.35	1548.29	916.662	1852.54	1405.38	1080.13
5'-Deoxyadenosine	42194.3	43147.7	28841.4	97849	39502.5	37126.3	43433.1	30649.8	48793.7	43815.5	40528	55828.6	46068	47419.4	33382.4	41277	39183.8	34961.7	38037.6	38600	35793.9
L-Leucine	44941.8	40859.5	31506.7	36491.9	41357.9	47331.6	39168	103184	101924	89112.3	105652	158794	98062.6	144207	94458.4	97270.4	105793	77163.1	102327	80987.7	64847.4
2-Thiocytidine	1789.69	1441.34	1501.52	1734.95	1255.94	1151.83	1596.32	1175.23	1695.53	1013.17	1492.71	3873.99	1070.95	2534.3	1043.01	868.782	910.779	1007.58	971.882	875.247	858.397
L-Valine	147276	143654	24753.5	46242.1	59799	139456	144765	392708	201586	353449	373383	541824	371919	461482	277062	356561	339568	271383	291626	261026	251462
Nicotinamide ribotide	5330.01	3755.21	4527.17	2968.12	6516.99	3625.05	5281.39	13993.1	23780.3	14184.2	11236	4881.09	17566.8	9330.25	13139.7	5864.97	8068.88	3665.06	8687.07	8999.21	8666.34
L-Carnitine	1.42242e+06	1.38931e+06	1.60477e+06	1.55854e+06	735322	737410	1.52983e+06	1.61867e+06	1.73198e+06	1.73964e+06	1.62416e+06	1.83949e+06	1.758e+06	1.86885e+06	1.6652e+06	1.65106e+06	781131	1.52956e+06	1.58238e+06	1.56129e+06	1.53462e+06
Hydroxyisocaproic acid	6881.72	8284.06	3393.78	8468.62	4362.43	8854.34	4536.31	3272.95	3832.42	3885.01	4262.23	1753.29	2416.06	3862.98	4419.7	6434.31	5505.31	11035.4	3427.06	4636.44	3509.51
5-Aminolevulinic acid	3702.59	4152.82	3386.76	3660.9	3572.91	3571.56	3463.14	8400.13	8026.03	7527.61	8710.13	8735.51	8186.07	8731.46	6867.92	8694.16	7503.71	7593.43	6967.95	8799.35	6950.33
Dihydrothymine	5697.72	6732.17	4633.16	4836.19	8120.33	3789.53	6088.9	6499.24	6025.98	5854.44	6619.47	5598.38	6497.24	6354.18	5340.24	1581.26	6631.13	5624.96	4645.1	5612.38	4971.01
L-Homocysteine	1332.09	1102.49	984.194	1006.05	1294.06	1122.51	1066.69	1126.06	1592.08	1855.4	1106.56	4048	2637.56	2989.76	719.653	769.107	1676.26	1522.8	1632.29	1170.29	1688.22
taurine	1.25358e+06	1.40526e+06	1.05847e+06	1.10278e+06	1.40863e+06	1.36445e+06	1.29163e+06	2.14302e+06	2.23149e+06	2.24907e+06	2.23119e+06	2.73156e+06	2.16743e+06	2.60308e+06	2.28936e+06	2.30941e+06	2.03953e+06	2.12358e+06	2.0222e+06	2.23525e+06	1.96465e+06
L-Proline	9.31514e+06	1.02521e+07	3.49711e+06	5.41896e+06	5.16101e+06	1.0375e+07	9.8862e+06	8.12175e+06	1.63978e+07	1.5725e+07	1.67849e+07	2.24815e+07	1.56397e+07	1.97732e+07	1.27602e+07	1.41026e+07	1.34599e+07	1.16919e+07	1.33957e+07	1.3567e+07	1.15992e+07
L-Glutamine	2436.05	3818.15	5463.64	4341.31	4640.64	5494.17	2463.75	4251.28	4420.69	4301.17	6323.19	13816.3	10293.5	9091.13	3249.42	5898.72	3471.77	3695.47	6425	3942.48	6334.38
Nicotinamide adenine dinucleotide phosphate (NADP)	1306.89	1065.33	1443.31	1212.02	1045.51	373.195	1007.38	1089.72	701.878	1523.64	1356.8	1894.06	1065.87	1610.62	1051.68	871.877	861.328	1145.8	1092.44	1200.1	1145.77
Nicotinamide	2.06131e+06	2.20339e+06	989257	1.27366e+06	2.85747e+06	2.04035e+06	4.65521e+06	1.67368e+06	3.13266e+06	2.45864e+06	2.4635e+06	4.02428e+06	2.45395e+06	2.26149e+06	1.51066e+06	1.31729e+06	1.83982e+06	1.87701e+06	3.29425e+06	2.16408e+06	2.42839e+06
N-Acetyl-L-tyrosine	841.656	1356.1	866.694	617.979	1099.56	782.144	2427.79	2377.92	1382.54	2148.94	818.124	1917.44	2126.48	2295.99	1103.65	1974.78	990.983	1392.5	1103.38	1972.67	1749.82
Deoxycytidine triphosphate (dCTP)	1017.99	4429.59	493.749	372.649	1904.77	4271.42	1644.88	1361.48	3984.01	2905.1	1191.98	3856.3	3339.14	1798.71	743.635	2412.53	592.316	1096.7	3710.28	1385.22	2347.47
L-Kynurenine	1521.86	1589.06	1150.25	1031.7	2465.96	1635.24	781.108	1600.92	1512.58	1394.16	1511.34	3116.72	1205.58	2197.03	1521.99	1334.22	1382.27	1596.38	1571.28	1062.93	1391.18
N-Acetylaspartylglutamic acid (NAAG)	43142.8	45286.2	48254.4	38380.7	53256.7	47252.7	50385.5	184935	209693	190329	218746	279364	201701	264218	200351	210125	215887	178789	206223	208772	175680
L-2-Hydroxygluterate	833.044	727.763	1199.16	1093.24	1411.55	1164.78	1002.75	1899.65	1565.48	1080.03	1044.08	1426.7	1257.76	1145.49	1505.61	1386.43	1599.7	1459.01	1682.08	1600.62	1391.64
L-Lysine	22362.9	4201.85	6672.08	7341.33	3864.53	8690.28	6250.5	30605.8	8537.93	12557.9	12815.9	16861	7199.8	13304.2	11722.8	14810.9	8295.02	6556.89	9840.8	8390.05	12770.3
N-Acetyl-L-phenylalanine	1306.48	1102.93	861.076	838.865	1697.94	965.976	2180.62	1529.66	1079.61	1255.49	2681.36	1145.03	1334.84	1166.25	1177	950.847	1293.18	1079.42	1559.34	1158.53	826.325
L-O-Phosphoserine	957.355	1931.42	1195.02	1812.85	1785.38	2053.38	3623.14	2154.44	3179.07	1997.08	2198.11	7874.45	2098.1	2764.37	4295.8	1601.4	1458.46	2944.11	1978.65	1636.08	1263.92
Adenosine	61196.7	81881.6	88848	89023.1	54329.4	62005.6	70348.1	154989	83110.2	76109.2	101104	111588	77026.6	95841.5	51538.8	84899.8	167081	63593.8	71065.2	64254.5	64517.4
Acetyl-DL-Leucine	717.385	599.887	398.239	889.445	727.132	687.609	676.473	1342.4	900.014	1359.91	1554.33	760.579	1228.17	993.623	1016.27	1176.28	5030.11	534.164	1934.02	1315.86	1447.75
sn-Glycerol 3-phosphate	108308	111492	126390	120241	137519	113889	120664	27809.5	33448.6	31634.2	27810.6	35131.7	28886.6	43751.1	34390	27137.9	31043.9	26792.7	30787.4	32739.9	28681.1
N6-Acetyl-L-lysine	2037.13	1656.73	1774.97	948.018	2875.94	4394.8	4380.8	1837	1368.34	1520.15	3078.96	996.451	1356.96	817.031	1612.88	762.1	3545.43	1665.92	3116.73	1123.42	2513.41
Deoxyguanosine triphosphate (dGTP)	859.837	1897.28	1156.81	1564.8	1417.1	3562.2	1093.96	2638.76	1912.5	1773.03	1026.65	1425.03	1193.26	3475.42	5117.39	1206.57	4014.72	1463.5	3636.43	1289.11	1436.49
Adenine	29892.2	29486.4	74720.5	67871.1	56019.8	59821.6	60707.9	36964.9	49553.4	71077.6	65388.1	40510.8	41452.7	36740.4	118880	47834.2	48598	52418.2	44671.9	42728.1	64546.6
Creatinine	515290	645998	1.99906e+06	1.50341e+06	860898	727035	435666	481752	472754	425636	601478	842727	518380	787339	674051	462654	589028	490823	689811	434538	315784
2'-O-methyladenosine	1133.75	1079.63	2874.62	2789.75	1839.54	2604.75	2635.37	3636.18	8638.16	1316.14	1584.37	2443.5	4994.17	2256.28	4594.36	1051.1	1736.77	1447.21	1619.27	5222.23	2497.46
Ureidopropionic acid	322.149	505.21	39.0388	642.514	1069.33	384.415	941.159	301.421	359.149	288.884	254.068	839.143	132.133	777.213	361.561	175.037	274.802	688.602	378.721	241.86	147.315
N-Acetylcadaverine	9164.26	9812.06	26617.2	19841.5	11353.8	11082.4	12635.7	13612.2	11024.6	12877.2	11806.1	13359.4	11989.1	13429.7	11079.7	10172.4	13881.5	11361.2	11795.8	12061.3	14210
Inosine	15021.5	17237.1	13346.2	19469.9	18882.6	24996.7	17256	3010.3	3981.04	4924.25	3948.26	4085.33	3685.63	4981.83	4370.38	3637.11	3573.89	3794.26	3632.27	3721.17	4383.81
L-2-Aminoadipic acid	1645.89	1184.79	1698.15	1226.9	1612.2	1340.06	1394.56	1470.7	1385.65	1357.75	1554.99	2863.09	1959.73	2500.18	1949.79	2155.94	2573.37	1892.39	2520.33	1800.84	1535.8
Nicotinic acid	2289.11	1529.15	3262.98	3539.2	2214.12	1601.01	2501.89	2066.03	1920.28	1734.78	1998.14	1628.39	1585.66	1350.63	1761.75	1788.66	2068.69	2021.67	1703.64	1886.02	1595.58
Cytosine	19992	46208.3	74490.6	20091.5	66285.1	22583.2	84261	94517.3	104240	73738.1	60679.6	78969.8	22806.6	52658.3	71813.6	56522.9	57807.6	63893.3	71926.3	60944.9	55575.3
Pyridoxal (Vitamin B6)	9303.22	2878.74	6287.81	12295.1	2543.87	8013.38	1495.11	13888.4	7584.46	4043.46	9305.94	11036.5	2903.4	12063.7	17447	9883.02	2908.01	5273.22	4408.74	6414.82	3365.65
L-Citrulline	10885.8	9788.08	54772	49993.1	11531.6	11072.1	5835.95	10552.6	10268.3	10675.3	17148.3	13519.4	8368.41	12907.3	8996.02	8726.48	13771.3	12089.5	13151.5	7934.09	12904.7
Phosphorylcholine	275968	612028	610173	65379.6	2.45111e+06	585118	1.29947e+06	406582	378735	395135	430804	3.51242e+06	607390	649265	204098	320253	346371	2.56317e+06	412894	295266	185936
N-Acetylglutamine	4686.03	4952.67	2336.7	3357.7	5327.03	4751.26	4929.97	3898.31	4174.21	3837.59	4071.64	5803.96	3235.58	3559.48	3944.7	3770.15	4045.35	4121.21	3778.02	3909.89	3797.5
L-Lactic acid	83198.1	96645.8	79784.4	95995.5	97217.8	101274	78207.9	74795.5	82435.8	79492	80461.8	114051	88207.6	104027	92170.7	84716	80156.3	88223.1	92602.5	82774.9	80608.6
Methylguanidine	1068.03	972.317	30910.1	28940.1	2000.15	866.338	967.347	1032.45	939.238	1060.31	921.872	889.355	1039.63	952.545	1109.13	935.396	860.779	977.534	966.285	909.099	944.188
Pantothenic acid	968.401	785.981	776.898	534.968	727.68	847.423	359.143	463.254	351.579	228.768	485.773	315.993	467.373	458.397	139.371	870.995	601.378	318.212	617.04	255.345	304.208
Deoxycytidine monophosphate (dCMP)	1625.79	1314.77	326.578	2094.52	948.747	1159.68	1289.65	1084.5	1554.1	1042.45	1655.15	1923.63	1218.6	1314.18	1375.23	931.853	1756.48	1039.59	1644.29	1302.42	1235.72
Glutathione disulfide	40992.8	78061.8	57947.2	58288.5	18881.8	24043.6	101470	98636.3	171444	145701	98535.1	149411	107171	131300	156332	124642	82317.1	154098	117201	143855	74661.6
N6-methyladenosine	1095.38	2169.15	1748.39	1096.15	1904.64	2080.14	1549.91	1603.62	2814.24	1443.41	2281.91	1071.72	1973.64	1723.47	1768.78	1900.44	1656.46	1453.86	2158.85	1989.74	2787.75
4-Pyridoxic acid	2200.86	2366.38	1645.11	2417.01	1591.2	1659.12	1272.42	979.909	2517.38	2007.43	886.508	792.919	640.951	1036.34	1247.26	557.162	896.454	1483.54	2557.28	1703.34	1354.73
Pyridoxine	11780.3	20334.4	6170.75	23273	66659.1	15562.5	5094.32	15501.6	12675.4	12083.5	20852.8	18855.3	14092.6	29364	64402.2	14284.1	15007.4	15227.6	18790	10141.1	5478.32
Kynurenic acid	2159.47	2887.74	2771.59	563.065	3149.19	2013.71	3890.03	1838.21	2497.8	2297.32	2899.95	2784.47	2012.59	2446.16	2106.29	1629.1	1926.21	2169.15	4166.72	1854.02	2043.08
Biopterin	1654.86	1522.22	1467.76	1690.73	1144.66	1082.1	1249.89	1024.02	1948.51	1185.1	1894.85	1364.48	822.996	1245.54	1190.88	774.003	1272.79	1334.93	1495.45	1348.34	1643.92
Imidazole	66185.3	66645	9.92848e+06	6.56023e+06	863909	89325.1	72831.1	44164.6	33194.6	55692	84508.8	39751.7	60389.6	50521.1	25323.3	20741.3	77847.3	85989.5	68981.5	29344.7	87711
Urocanic acid	9150.11	7228.12	1447.39	791.678	3667.36	8310	30047.2	15746	9144.58	4885.75	12584.3	3883.99	5717.81	10374.7	6278.84	8644.27	5166.51	13512.5	5584.86	11293.7	8321.56
Cholesterol sulfate	2411.33	2151.01	519.091	496.766	1006.71	1198.33	2466.19	2053.04	2563.58	835.035	1514.39	3036.82	2116.2	2715.94	2395.8	1160.67	1799.24	2479.72	2162.19	3696.22	1821.46
L-Carnosine	7827.18	7127.76	9764.99	6790.79	10704.6	1218.59	7149.11	9192.03	9689.48	8417.74	9245.68	14144	11126.2	11685.5	12384.2	10725.7	10669.8	10658.5	9577.43	10614	7705.12
Guanosine	3420.48	3239.86	3401.49	3364.04	3167.02	4203.41	3480.1	1277.26	916.139	1109.67	1296.97	1362.4	1206.37	1645.03	1444.73	1393.97	1242.1	1405.15	1113.23	548.117	1494.17
GDP-L-fucose	412.349	3143.83	3815.12	3013.56	3798.24	3212.63	3884.6	1080.9	1291.92	1346.56	976.747	5915.24	948.503	1917.11	3240.29	770.525	797.58	2817.69	1061.12	1032.2	3270.9
L-Serine	2071.08	2088.23	2278.91	852.832	933.201	1394.15	2213.4	4524.46	8570.37	3708.99	3537.85	9064.77	7006.86	7520.26	3817.2	4175.39	16631.4	4094.97	7336.32	3882.47	2772.44
L-Methionine sulfoxide	1220.38	1021.33	329.027	909.488	884.407	904.829	1005.08	539.445	1132.93	949.023	869.667	1054.55	458.114	684.43	1221.45	424.644	219.332	1127.91	1161.69	1201.09	212.321
Guanosine diphosphate (GDP)	7234.53	4155.51	5492.64	9006.57	5801.33	6663.85	7705.76	12844.7	18309.4	14821.9	15963	15836.3	12895.6	16669.1	8817.59	8801.03	8043.57	9100.25	34899.6	31982	7215.58
Malic acid	933.523	1109.63	8359.49	1006.13	1599.02	1409.61	7836.34	4476.27	2662.59	2477.78	15342.4	3642.33	3154.1	3824.44	2737.1	2272.32	1798.2	1923.83	10793	13294.5	2056.12
Glycyl-L-leucine	1791.15	1833.01	1648.76	1615.43	1435.87	1545.34	1687.85	2816.8	2534.12	1357.78	1743.41	2468.54	2310.46	1243.71	911.598	3013.82	3527.49	1943.97	2308.6	1621.61	1181.28
