# Supplementary material for: RIPK1 regulates starvation resistance by modulating aspartate catabolism
Source: Nat Commun. 2021 Oct 22;12:6144. doi: 10.1038/s41467-021-26423-4 (PMC8536712; doi:10.1038/s41467-021-26423-4)
Supplement: Supplementary file 8 — Supplementary Data 5 [file 41467_2021_26423_MOESM8_ESM.xlsx]

## Sheet: Mouse liver_Starvation
Mouse liver_Starvation	WT						Ripk1-/-						Ripk1+/-
Metabolite name	liver-7-1	liver-7-2	liver-7-3	liver-8-1	liver-8-2	liver-8-3	liver-2	liver-3-1	liver-3-2	liver-4	liver-9-1	liver-9-2	liver-1-1	liver-1-2	liver-5-1	liver-5-2	liver-6-1	liver-6-2
sn-Glycerol 3-phosphate	174684	161120	210289	198513	219527	186499	61581.4	59222.5	55816.2	24789.3	28756.8	37628.7	87913.4	90756.2	152055	171544	107524	112429
Kynurenic acid	21200.5	22806.1	22398.1	24376.3	27267	22962.3	7670.31	6782.17	6753.85	2650.26	5908.5	3638.01	24972.9	26582.9	27823.5	29781.3	26376	27478.1
Quinolinic acid	8459.57	8198.36	12476.5	3887.7	6857.78	5311.24	1034.09	2042.23	1668.1	1298.62	2742.39	2634.93	4829.28	5162.45	10580.5	8795.12	5188.13	4121.12
cis-Aconitate	163667	147137	205464	215460	227927	182560	32129.2	68880.7	63549.3	35685.5	46961.6	58331.8	94776.8	196613	166937	194839	181810	184451
Hydroxybutyrate	65499.5	62720.6	76350.7	32891.7	30581.7	25732.3	29399.1	19610.1	18926.1	4164.58	7118.19	6701.03	45014.9	47512	39824	43596.4	34540.8	35224.8
Nicotinamide ribotide	9527.38	7355.04	11445.9	4906.45	6137.98	5096.01	3407.86	2083.46	2944.67	2021.78	2428.27	2415.23	3751.28	4962.68	4953.76	4165.61	7030.15	6670.19
2-keto-D-Gluconic acid	13320.2	10959.8	12547.3	13469.1	16808.1	19066.9	4857.86	7210.13	7608.5	5304.61	5920.96	4340.64	12610	15130.9	11886.9	11183.7	17976.4	13424
Taurocholic acid	17244.3	11520.8	14828.7	10388.4	14137.6	10902.6	4655.38	7406.38	4498.6	5405.81	6668.58	6312.98	12611.6	14788.3	13447.2	14927.3	13554.3	11402.9
creatine	1.93256e+06	2.14257e+06	1.53854e+06	2.22267e+06	1.80512e+06	2.18977e+06	438985	868407	1.02353e+06	924651	1.28802e+06	1.05052e+06	1.61622e+06	1.26173e+06	1.65155e+06	1.3386e+06	1.95779e+06	1.9198e+06
Cholesterol sulfate	28047.1	21354.6	28223.5	21811	20026.9	20120.8	9798.21	12732.7	11432.3	9979.23	11945.5	11980.7	23027	21142.8	20546.8	23242.2	13634.4	16283.4
Acetylcarnitine DL	5.69451e+07	5.29686e+07	4.61863e+07	8.07386e+07	6.83479e+07	8.40771e+07	4.14766e+07	5.02535e+07	4.72299e+07	2.18492e+07	2.83369e+07	1.94064e+07	6.80375e+07	5.49732e+07	6.10252e+07	5.55476e+07	6.60943e+07	7.91488e+07
Nicotinamide	625477	646462	630181	932507	771096	1.06153e+06	270308	563997	579651	401995	331588	371856	664742	664346	889148	847582	545232	722390
Isocitrate	35797.4	29452.3	31054.1	28925.5	30132.2	30229.6	20380.1	17784.7	21693.4	12176.6	16408	12216.7	30177.5	30494.9	32804.3	31265.3	31546.2	36765.2
Nicotinamide adenine dinucleotide (NAD)	17788.3	14776.9	22041.1	15604.4	17830.6	13127.8	12326.1	14018.6	12102.6	7714.94	6116.11	8386.19	15276	19775.8	15126.1	19645.3	14715.9	16529.4
Glycerophosphocholine	2.44015e+06	2.68832e+06	2.30369e+06	2.56723e+06	2.20502e+06	2.71825e+06	1.58322e+06	1.08656e+06	1.51421e+06	1.66763e+06	2.008e+06	1.23785e+06	5.34091e+06	4.10201e+06	2.90889e+06	2.31712e+06	2.45933e+06	2.50758e+06
Malate	226381	238274	260636	304296	345670	296591	184625	185987	157783	161746	146026	191159	230964	289181	290448	310539	289619	280643
Citric acid	416221	402000	440865	415431	424154	393574	314294	286342	285006	187132	215376	273397	399424	410237	454435	464454	445547	471773
Inosine 5'-monophosphate (IMP)	274793	261911	313501	293907	299362	254734	243898	229717	236960	173776	162144	179071	357152	360045	294501	311826	263970	262778
Glycine	28040.4	26891.6	29564	22043.1	23368.1	21825.3	31427.3	31609	31758.7	26659.8	34313.8	30035.2	23317.1	24333	27048.2	21744.1	21855.8	24671.6
Guanosine-5'-monophosphate	1.87533e+06	1.7063e+06	2.22914e+06	1.52177e+06	1.64048e+06	1.43522e+06	2.3389e+06	2.61155e+06	2.56799e+06	1.86934e+06	1.93508e+06	2.20396e+06	1.86185e+06	1.9061e+06	1.66496e+06	815645	1.5992e+06	1.62559e+06
N-Acetylglutamine	44833.7	44638.6	64044.1	44750.8	42454.2	35916.3	65943.4	66841.1	71583.4	59892	63214.7	72122.1	44725.8	45295	48900	46194.9	51845.8	48311.2
L-Methionine sulfoxide	19654.3	18184.3	19495.7	14478.2	17626.8	13931.2	12743.5	12765.1	11867.4	15579	17508.4	22057.2	26691.2	28310.5	43559.9	41433	36038.4	35362.2
L-Serine	556050	519742	597778	575124	600248	563910	859724	973743	904126	746238	716323	809430	557124	551189	510142	577460	567334	580057
L-Alanine	148155	160273	152641	169064	153178	154050	243912	231851	229055	178684	245855	264975	135269	135638	151089	145007	190913	196358
Cytidine 5'-monophosphate (CMP)	694987	658385	806785	601735	624344	766710	1.13443e+06	1.22935e+06	1.22421e+06	947820	875110	977170	694064	697230	676413	746674	598273	625355
2'-Deoxyguanosine 5'-monophosphate (dGMP)	14912.9	12013.3	18409.9	11691	12289.5	7999.44	22378.7	21960.3	22129.5	16494.9	17721.9	18544	14929.4	14491.4	14860.2	13500.4	10855	9174.9
Deoxyadenosine monophosphate (dAMP)	40044.4	40330.1	41728.4	46278	45701.6	38418	97147.3	59570.1	58535.2	59135	70741.9	72811.8	52775.9	47659.9	43888.2	44278.7	36950.7	38387.7
Fumarate/Maleic acid	2442.65	4955.91	3624.77	3784.91	4089.02	4130.91	3742.81	2293.31	3619.9	2255.52	3778.02	3488.47	4507.52	4883.12	5559.19	6193.71	4643.48	5547
myo-Inositol	3054.92	2149.29	2824.25	2842.12	4761.41	1819.89	4449.42	5634.6	5769.55	3776.22	3780.94	5517.54	2756.29	1722.08	3166.82	3591.29	2673.1	3084.53
L-Pipecolate	103318	142496	97011.7	117930	123523	103457	190168	201997	221845	159439	194487	202403	74317.7	84389.7	108267	90139.7	110927	124661
L-Homoserine	2521.55	2796.71	2005.6	4553.63	2726.94	2821.22	4466.23	5202	4620.74	3778.56	6319.51	6182.1	2789.39	2466.6	3372.55	4905.39	3128.59	2533.9
Citraconic acid	5294.93	4249.59	5408.85	4356.59	4534.35	4290.93	6166.1	6547.13	7755.2	10364	9107.04	9610.18	5656.12	6796.46	6235.47	4922.69	4516.25	4529.45
L-Leucine	2.40726e+06	2.67733e+06	2.04974e+06	2.96243e+06	2.65228e+06	2.33173e+06	4.48763e+06	5.09466e+06	5.18439e+06	4.37302e+06	4.57792e+06	4.15324e+06	2.54745e+06	2.37948e+06	1.80027e+06	1.48715e+06	2.03742e+06	3.10516e+06
L-Aspartate	287604	270498	356290	418218	460239	398520	670845	841104	802780	694862	503658	635145	367941	369075	335795	373165	490092	514040
L-Asparagine	33658.2	38496.6	35098.3	32250	38196.8	31586.7	39390.2	41299.9	35569.8	31368.3	42312.1	41846.3	29901.2	30632.9	28268.6	32176.1	24031	27443.3
L-homocysteic acid	36337.6	29415.7	40399.3	31057.1	35551.7	30069.5	58370.3	83630.1	84577	65072.6	53265.8	58700.4	34390.9	31853.8	44217.2	48509.1	32724.4	31499.3
Hypoxanthine	85410.6	83737	92929.6	64421.9	60315.7	68091.5	158375	167769	150272	149637	153137	184598	112270	119595	102574	111358	80063.7	95156.7
Phosphorylcholine	3.43631e+06	3.20173e+06	4.0283e+06	3.23429e+06	3.70156e+06	3.02044e+06	6.24636e+06	9.35527e+06	9.2345e+06	7.02748e+06	5.75244e+06	6.6243e+06	2.98972e+06	2.97e+06	4.08417e+06	4.62656e+06	3.15244e+06	3.13681e+06
Pantothenic Acid	12004.9	10775.5	11140.8	12162.7	14218.8	12886.7	29049.8	29702.8	33368.9	25991.1	23241.2	27170.5	11148.9	12870.7	13284.5	13388	10703.4	10515.5
Xanthosine	2036.47	1526.43	536.752	1398.64	1648.29	1812.14	2645.91	2814.44	1859	6313.53	4132.24	4198.1	1572.71	1866.96	1561.62	1389.71	557.289	1621.4
Deoxyguanosine triphosphate (dGTP)	1621	1641.22	121.448	1650.57	1601.72	1665.96	1638.21	1639.45	1654.38	1754.24	1652.49	1727.47	1618.41	1561.68	1597.79	1574.14	1550.27	1560.27
N2,N2-Dimethylguanosine	1209.49	1472.19	2058.13	2697.94	928.398	1974.33	3721.87	5064.47	4085.04	5681.74	4690.5	4339.19	2021.19	976.963	1641.09	706.851	1223.34	1758.22
histamine	43302.8	58978.4	40152.7	19928.9	20577	21704.7	79288.8	82516.1	74345.1	60430.6	123126	128876	23237.3	24839.7	9701.81	7457.14	17829.5	15002.7
Pyroglutamic acid	88229.2	82957	112783	67755.7	76853.6	71998.6	228794	234311	230485	183735	222275	244349	105667	161885	100125	106004	81141.9	81297
NG,NG-Dimethyl-L-arginine (ADMA)	104550	105923	118021	107296	108363	106930	299569	277889	279061	290061	330497	362618	100933	102532	119162	107882	129350	127993
L-Tryptophan	370589	446553	355972	532974	430920	570743	996063	1.28655e+06	1.25367e+06	1.37524e+06	1.61045e+06	1.42149e+06	360199	343213	402336	366682	321238	370215
L-Lysine	43417.4	42912.1	53560.4	41719.7	49104.1	37073.6	139120	161724	46772.3	127691	149153	167714	55768	58039.3	44225	48593.1	40341.3	37659.4
N-Acetylputrescine	3652.16	3572.74	3414.48	1455.58	4173.73	2214.38	11375.3	8256.28	5251.03	18267.7	6073.43	6028.2	3756.49	3375.17	3069.26	3251.43	2763.85	1393.87
Ornithine	336773	293669	384235	243520	282600	223432	1.08795e+06	1.1706e+06	1.15446e+06	769735	856793	1.02342e+06	314767	311576	371670	420104	323180	301909
Gycerate	12664.9	11885.3	17622.3	14312.5	16885.5	16752.1	16452.5	17133.5	13458.6	12679.2	13789.4	14243.9	11797.2	10216.5	12077.9	13214.2	11314.1	10742.3
3'-O-methylguanosine	1336.84	2146.17	1570.33	724.006	1697.08	1620.3	4822.7	3899.18	4780.33	6314.14	9105.09	3924.88	709.994	1474.86	1440.61	1779.05	504.43	1637.07
L-Citrulline	49600	49641.2	48616.1	40700	39513	35145	136795	100463	91812.9	125725	267078	265165	36844	35947.4	35364.2	30733.1	56821.7	49012.6
Allocystathionine	44244.9	45475.6	64149.3	35914.4	44112	35157.8	163846	194244	189347	148454	193563	249451	16792.1	19688.8	35088.3	41293.1	54858.3	51806
Uridine 5'-diphospho-glucuronic acid (UDP-D-Glucuronate)	12323.5	10580.5	13553.6	16190.8	20698.7	12929.9	9025.91	13158.5	13419.6	10099.5	5315.92	5614.9	14657.9	13572.6	13332.8	14058.9	15689.9	16977.4
Cytidine	61866.9	75132.8	49011.2	58703.7	48549	62515.8	370889	501978	587148	699600	435572	298216	98460.7	101613	76389.6	63116	48641.7	56786.1
o-Tyrosine	48459.5	52668.6	47527.8	32583.8	30717.7	32339.7	59249.2	41738.7	44197	33148.4	81751.2	77879.8	36140.2	30558.1	29461.5	21545.2	26229.6	27210.4
Ureidopropionic acid	5960.83	6011.24	6857.87	3700.01	2399.7	3272.33	57192.3	22653.9	26567.8	101556	114342	135529	2238.72	3217.2	3486.41	5894.05	3917.86	2078.18
L-2-Aminoadipic acid	86529.1	78977.3	104750	41526.2	49627	40842.1	524707	1.15469e+06	461947	1.75122e+06	3.13843e+06	3.58605e+06	58469.8	62479.5	51545.8	64845.3	42419.1	49147.4
L-histidine	186675	190010	199577	151072	157907	139664	293243	337261	327233	148121	657234	778918	95489.3	97909.5	82040.4	102725	140472	148123
L-Methionine	231361	120487	206974	313032	281617	309691	200166	315985	317725	298909	214898	217169	214398	226416	95458.1	100758	160465	178031
L-O-Phosphoserine	2226.21	2997.11	1392.59	2807.77	4185.96	3502.68	392093	252355	243903	192008	70713.9	224199	3801.66	3269.25	2553.86	3322.57	3845.26	4620.93
Thiamine pyrophosphate (TPP)	31184.7	34207.2	40333.9	33416.9	35645.1	30616.5	37149.9	52630.8	49013.1	36827.2	30785.8	39199.4	27391.9	26082.6	35339	34482.8	28735.3	28998.4
L-Arginine	29183.4	28050.4	35911.9	73809.3	77622.9	72131	57931	85788.5	67525.8	62681.5	102289	112554	71675.9	71880.1	35583.4	38441.3	28777.7	26149.6
Reduced nicotinamide adenine dinucleotide phosphate (NADPH)	63275.3	53322.3	73263.1	15952.9	15209.3	15368	8400.17	12186.9	15440.1	3058.95	3742.59	3267.87	4437.41	7302.11	40561.6	50843.4	42140.7	42540.1
Glycyl-L-leucine	12840.3	15777.1	8956.12	18384.4	14773.5	17279.4	16067.9	14150.7	20584.1	35279.3	33681.8	21958.8	13973.8	12022.8	11610.1	10875.6	15122.7	15838.6
2'-Deoxycytidine diphosphate (dCDP)	14848.3	12786.9	14228.7	16036.1	13101.8	13895.7	12978.1	17537.2	16164.9	14080.9	10228.3	13209.2	7173.97	8196	12178.7	14394	7627.69	8070.67
L-histidinol	2894.11	3064.15	2884.02	2920.29	2902.57	2951.48	2872.36	2944.92	3066.53	2975.33	2997.87	3157.03	2876.97	2851.24	2830.19	2943.53	2930.51	2863.53
L-Glutamine	174703	175521	153903	149263	140383	149581	233726	212853	196417	196003	230461	217019	202701	195771	186202	162962	193482	201464
Imidazole	4137.81	3976.93	5363.18	4905.45	4263.91	4313.42	5062.04	5131.44	4485.99	4911.32	4693.94	4554.86	4192.3	4484.29	3798.47	4839.09	4231.73	4497.71
L-Valine	979949	1.16369e+06	962717	1.34457e+06	1.28609e+06	1.31627e+06	2.22228e+06	2.59659e+06	1.10582e+06	2.15707e+06	978103	2.3149e+06	1.02245e+06	1.0039e+06	1.16128e+06	1.19824e+06	1.266e+06	1.38249e+06
D-Glucose 6-phosphate solution	3694.72	3938.21	1808.14	3442.34	3144.47	1849.79	3113.38	2647.68	3113.09	1346.02	1043.97	619.433	5311.66	6218.01	2268.79	4760.76	2747.57	2738.91
Cholic acid	1100.02	1080.16	1079.8	1134.82	1088.99	1068.86	1120.95	1089.58	1122.36	1102.25	1143.23	1076.93	1066.86	1107.25	1076.55	1041.05	1063.61	1092.95
Uridine	1808.99	1431.74	4055.83	2956.26	3531.45	2868.59	2495.51	4942.21	3674.4	3460.52	4667.93	4473.99	2564.13	3653.48	1993.64	3627.33	1549.85	2781.93
Guanosine	62551.4	65267.9	64087.3	114964	105468	119799	83156.3	135267	133554	439053	335404	367383	161877	160213	59213.6	61915.6	42799	46466.1
Thiamine	2412.51	1712.15	6949.77	3781.46	4210.33	2739.31	2385.65	9381.54	8073.32	4128.28	4105.92	9580.42	1815.57	1713.44	2650.01	6682.51	1426.28	837.318
5'-Methylthioadenosine	85374.4	93271.2	153001	166583	179500	197696	66941.6	315007	242688	188336	114976	290263	65821	57014.1	104043	187656	57623.6	93931.5
Adenosine 5'-phosphosulfate (APS)	430.812	1433.85	597.569	460.715	760.767	118.443	507.281	1490.51	549.346	634.228	855.453	1267.36	518.528	253.061	503.397	103.497	686.669	540.288
D-Fructose 1,6-bisphosphate	1807.41	1698.99	115.584	1775.2	1610.83	1686.97	1756.05	1631.74	1647.23	1650.94	1657.72	1666.94	1684.84	1677.94	1683.26	1785.05	1806.2	1744.81
Deoxythymidylic acid (dTMP)	4785.64	2632.26	5309.65	2797.19	3372.5	2638.85	3960.67	4792.98	4056.43	4151.73	4938.9	4979.04	3536.3	4175.98	3954.38	3993.6	2164.86	4311.47
S-Adenosylhomocysteine	20127.8	24739.8	19485.5	20714.9	16761.1	23701	21863.8	22180.1	20740.2	19981.1	40070.9	40153.6	21435.1	18427.8	17919.9	19130.8	19700.6	18569.5
Ethanolamine	23794.4	24476.2	23839.2	15284.6	17321.3	15970.3	25357.2	19769.7	14722.4	25970.6	45773.9	48575.8	18544.5	22588.8	19906.8	17848	15124.8	15638.2
taurine	1.32961e+06	1.43417e+06	1.23943e+06	1.25816e+06	1.19921e+06	1.26881e+06	888209	984010	979690	822688	732633	310126	565550	1.26983e+06	1.20008e+06	1.13445e+06	1.13613e+06	1.20394e+06
Orotate	1918.95	1952.27	1795.16	2074.8	2046.96	1689.11	2335.55	2209.66	2167.16	2870.95	1794.14	2150.6	1822.09	2103.04	722.479	1221.87	1001.9	2676.39
Nicotinamide adenine dinucleotide phosphate (NADP)	8072.46	7635.46	12515.5	3694.62	3103.1	2764.52	1754.83	2268.17	2525.65	2090.97	1206.18	611.277	1834.83	1069.56	2011.41	5462.77	5207.43	4755.96
DL-2-Aminooctanoic acid	1259.02	1521.44	1288.44	1924.27	1814.82	1918.35	1697.75	1405.39	2006.27	1882.15	1512.19	1249.4	1307.04	1387.36	1447.67	703.944	1522.13	1419.99
Inosine diphosphate (IDP)	5612.23	3002.59	5752.84	5655.17	5056.97	4387.3	4606.58	6059.16	7930.77	6987.3	4408.98	5003.93	4942.64	3859.96	5015.16	4958.87	5079.71	4431.29
Purine	721.669	1142.48	916.379	2628.57	1165.92	1788.62	1155.76	1862.93	2053.05	1325.95	1775.27	1269.05	1745.27	919.364	1122.59	1436.43	858.071	1200.12
Flavin mononucleotide (FMN)	9106.96	10747.8	8844.91	8023.83	7254.68	15108.8	10389.8	11426.1	9759.15	10088.2	12582.4	11249.6	10598.8	10817.8	9632.3	8418.62	8220.9	10887.7
Cytidine triphosphate (CTP)	3551.72	2938.61	6547.52	3480.9	5430.03	3552.25	3993.35	4883.62	7197.41	7716.08	1503.6	2831.75	1663.78	2167.14	1935.25	4641.94	3864.01	2383.63
Hydroxyisocaproic acid	391.817	500.471	445.274	801.984	849.529	501.517	891.383	1733.02	1333.27	742.392	421.116	1037.32	860.703	730.367	376.761	522.042	1007.57	499.964
2-Hydroxyadenine	1486.96	1937.78	1106.3	1485.1	1779.29	1040	1216.67	1322.97	1368.83	1390.64	1807.04	1601.24	1579.02	1088.77	1088.37	1251.46	1185.11	1341.49
3,5-Diiodothyronine	1429.25	1469.82	1428.21	1432.57	1428.22	1428.26	1440.97	1457.45	1477.8	1486.05	1447.3	1465.95	1496.26	1434.59	1438.03	1434.11	1411.41	1417.26
L-Phenylalanine	945002	942171	1.04786e+06	1.16808e+06	1.07465e+06	1.24579e+06	1.30876e+06	1.77783e+06	1.61089e+06	1.42402e+06	290776	1.55374e+06	832368	846131	961249	1.13919e+06	919731	1.03097e+06
Betaine	3.39423e+07	3.99649e+07	3.04315e+07	4.29836e+07	3.53664e+07	4.65651e+07	3.61096e+07	4.50409e+07	4.88196e+07	4.12363e+07	4.19386e+07	3.35148e+07	3.51677e+07	3.19152e+07	3.96305e+07	3.33006e+07	3.83138e+07	4.12341e+07
L-Kynurenine	3511.13	3888.71	2537.63	3820.62	2854.96	4465.13	1892.7	2946.86	3224.36	5700.2	5309.42	5146.88	1980.28	3790.33	1843.64	2529.3	2389.68	4347.42
Deoxyguanosine	1465.67	1046.98	2234.8	2173.12	999.492	3898.71	7151.32	8501.38	10924.4	76933.2	8794.52	10375.9	3520.42	2722.53	1474.75	2075.14	1928.62	1683.74
2'-Deoxyguanosine 5'-diphosphate (dGDP)	1300.76	1069.95	2982.16	1092.51	1921.62	1369.5	391.243	1593.24	1343.36	1615.68	1062.66	1105.91	527.592	640.067	757.002	1138.07	561.152	1297.25
3-Methylthiopropionote	1143.93	1050.3	1101.59	1144.66	1114.47	1094.51	1062.1	1054.36	1056.33	1067.3	1066.37	1155.68	1124.33	1071.62	1109.29	1123.83	1088.98	1114.93
Guanosine diphosphate (GDP)	178927	150790	209634	153578	168277	142076	102792	175806	176352	185783	91865.3	102772	90595.4	97598	127980	153666	87524.1	96797.6
Guanidoacetic acid	2237.76	2764.6	4785.82	2025.62	1958.46	1126.21	2002.28	1312.97	2283.27	2062.18	1074.45	1904.15	1171.08	852.567	1071.25	2192.21	1886.61	932.951
Indoleacrylic acid	1571.73	1557.52	1551.49	1575.43	1552.64	1534.88	1550.92	1573.27	1563.92	1575.26	1528.95	1549.73	1548.46	1513.62	1536.71	1566.41	1537.14	1556.72
Indole-3-carboxylic acid	995.482	137.245	944.841	928.533	886.377	874.394	910.784	899.646	921.429	1010.66	937.717	967.91	909.142	891.661	904.244	897.002	88.2037	888.21
L-Homocysteine	245.521	748.773	842.633	777.98	422.483	578.705	435.855	738.813	626.765	509.225	434.491	439.942	602.021	395.514	386.773	394.845	486.919	440.647
alpha-Lipoic acid	1568.75	1615.81	1568.89	1565.69	1570.6	1567.05	1589.25	1604.19	1624.5	1634.59	1592.22	1610.35	1645	1580.91	1575.48	1578.23	1606.66	1565.35
2-Isopropylmalic acid	1109.33	1046.39	1366.2	1424.28	1429.72	1385.67	947.144	1159.32	1284.26	1216.36	658.534	1471.57	1100.82	1088.58	105.153	1365.15	1103.94	69.1129
Uric acid	82.2267	454.152	51.1629	450.321	441.781	450.734	658.028	855.19	342.574	6602.4	550.46	720.825	480.515	433.457	452.322	442.782	464.335	446.645
Adenosine 3',5'-cyclic phosphate (cAMP)	3051.5	5197.48	3036.8	3449.43	2319.82	3873.03	2710.24	2388.51	5607.67	6661.89	4041.63	4627.64	5754.38	3631.78	2804.09	3776.8	1620.45	2168.64
Phenyllactic acid	783.667	828.207	776.144	861.232	778.927	778.439	787.207	844.277	830.913	840.914	789.541	824.734	844.405	782.139	781.624	779.807	838.963	258.251
L-Dihydroorotate	1956.63	2088.69	2223.66	2433.84	3261.22	2614.73	425.576	2258.18	2001.35	2099.17	1971.79	383.349	2524.44	2046.23	783.075	2079.56	2149.4	2486.33
Argininosuccinic acid	65935.1	51220.6	27357.2	38764.8	27098.1	57161.4	47062.6	26541.4	25326.8	31016.3	54734.7	33585.8	68047.8	42156.2	31682.1	32831.2	52011	40654.3
Adenosine triphosphate (ATP)	176239	151976	204619	170498	167077	158270	128544	199262	225666	213701	91545.6	122872	122566	123113	158664	165169	125793	125622
L-carnitine	1.24991e+06	1.45923e+06	1.17367e+06	1.91343e+06	1.66887e+06	2.1136e+06	1.74411e+06	1.64283e+06	2.14796e+06	1.73623e+06	1.91415e+06	1.29813e+06	1.66444e+06	1.27795e+06	1.90499e+06	1.67524e+06	1.48658e+06	1.53386e+06
S-Adenosylmethionine	363.862	512.918	483.916	323.122	489.764	641.865	462.075	418.275	465.756	339.001	404.713	393.195	343.383	336.986	329.142	336.01	323.829	548.343
Riboflavin (Vitamin B2)	1680.25	1700.3	1342.22	881.466	1106.85	1390.09	1388.71	1716.66	2729.84	1646.15	1723.43	2399.7	982.432	1259.25	1870.59	2903.66	1085.93	1222.28
Thiamine monophosphate	31712.4	27302	33465.3	33161.1	37044.1	32192.1	19500.4	25967.9	24290.5	9225.66	29079.7	33539.1	31262.6	31162	29735	29589.8	21759.7	22411.4
p-Hydroxybenzoate	1846.65	1791.78	1775.59	1812.08	1937.81	1819.89	1838.08	1755.24	2028.71	1786.35	1765.83	1792.11	280.106	1793.97	1832.99	1835.21	1814.51	1828.02
Aminohippuric acid	1565.71	1605.09	1593.43	1572.25	1605.47	1640.58	1602.5	1616.11	1610.49	1635.01	1584.8	1644.91	1610.46	1628.96	1644.29	1625.02	1634.72	1612.17
Deoxycholic acid	2864.3	2893.1	2840.44	2868.3	2852.89	2878.26	2857.25	2896.34	2852.71	2878.52	2875.34	2885.96	550.51	2833.05	2899.33	2892.81	2904.61	2860.31
Hydroxyphenylacetic acid	503.617	1071.43	1580.6	1492.06	1577.3	1789.22	1463.74	1619.84	1607.65	1577.19	1601.61	1528.33	1521.76	1466.54	1493.08	1564.77	636.903	1775.6
Citicoline (CDP-choline)	90589.8	112930	125688	158514	167510	136256	122803	206161	196336	126932	57499.6	77836.5	193924	212307	172219	197513	104974	92517
Reduced nicotinamide adenine dinucleotide (NADH)	2088.83	1388.12	1623.22	2061.53	1454.02	947.614	1638.7	1241.41	1654.52	1341.5	1171.55	1208.1	2471.07	1167.53	1020.68	3118.45	845.679	1772.42
Folic acid	2561.97	1682.88	2535.24	887.831	1566.65	552.062	4692.38	2966.11	2338.13	1853.65	1332.79	1221.88	1873.72	1725.36	1285.94	2035.6	2905.34	1400.68
Deoxycytidine triphosphate (dCTP)	4351.09	6284.84	4019.51	4090.46	4767.63	4128.2	5153.52	4882.24	4859.71	5492.47	5437.78	3492.67	2045.5	4610.86	5782.59	4101.28	5450.72	3996.29
Uridine triphosphate (UTP)	13477.5	11941.3	18116.5	18908.4	16885.7	16324.2	9539.34	22659.5	19038.9	25465	5550.23	7140.74	7672.83	7441.79	11499.4	17081.9	13355.1	12008.3
Atrolactic acid	1369.11	1425.24	1244.7	1268.14	1248.73	537.127	1250.84	1276.61	1283.89	1290.71	1343.77	1340.71	1298.52	1250.32	1383.88	1593.02	1307.51	1248.55
L-Lactate	9506.08	12163.8	10704	12901.2	12693.9	11517.1	9237.43	5798.42	8780.76	5862.34	4243.03	4848.83	9781.91	9064.46	8844	11016.8	4873	2583.28
Flavone	576.615	2119.09	1840.4	1931.52	1742.97	2011.07	1822.05	1957.73	481.709	1702.85	813.862	1711.48	2104.49	2034.98	1874.31	1715.05	1747.04	575.56
Succinote	773.421	536.985	1103.09	1411.76	1014.54	1168.82	780.44	739.661	919.016	729.62	867.057	788.916	881.337	1463.77	785.084	653.167	832.738	768.757
Flavin adenine dinucleotide (FAD)	556989	540091	624852	479485	473581	186835	511940	554408	544903	400198	406892	441444	528001	552669	514362	563404	441663	425024
Xanthurenic acid	6479.64	6555.35	5059.59	4608.79	1986.19	1599.11	3390.73	4162.63	3039.15	1304.67	4908.84	4787.28	2463.23	4790.24	3749.82	2544.21	1181.51	3540.3
Phosphoenolpyruvate	6842.77	4909.21	9531.71	23144.6	32808.2	19596.5	4356.45	10130.9	10161	12000.7	10956.6	15459.9	8064.27	5255.46	16036.1	16644.6	13991.2	13486.8
Isobutyryl coenzyme A	18881.6	15907.8	25974.2	7156.03	7919.14	5156.83	9594.45	10745.5	11619.1	3516.99	5037.18	7819.21	3518.52	2930.27	8711.01	9855.31	19181.7	17367.7
2,3-Dihydroxybenzoic acid	761.38	717.905	717.189	776.661	723.694	709.786	664.878	664.273	768.945	673.491	670.101	770.282	754.34	677.578	719.646	730.354	705.755	725.043
Porphobilinogen	1066.58	1067.35	1071.73	1065.2	1153.07	1066.95	1107.89	1085.42	1142.62	1151.54	1072.43	1090.55	1127.32	1140.65	1066.32	1157.92	1085.27	1156.79
Choline	84737.5	60559.9	211153	180846	39935.5	69847	98575.4	29024.8	111396	256363	138212	106790	59715.3	95958.6	67360.4	220368	73590	61756.4
S-Methyl-L-cysteine	785.972	684.571	2152.12	1599.18	1953.62	1751.68	1673.2	1389.53	1893.05	716.742	2334.84	1777.51	1669.62	1552.17	1557.48	1626.65	249.706	1811.06
Pyridoxine	1661.77	1637.96	1635.64	1826.97	1721.83	1783.26	1729.48	1675.03	1712.63	1682.44	1724.6	1631.69	1794.15	1826.27	1615.06	1643.14	1664.69	1764.95
3-Isopropylmalate	1050.41	1046.52	1054.43	1042.14	1041.39	1050.03	1047.25	1054.17	1025.04	1297.99	1075.94	1045.58	1040.2	1118.31	1093.33	1034.22	1059.89	1032.57
N-Carbamoyl-L-aspartate	1875.87	2265.37	2592.3	3408.28	4997.07	4614.02	6032.06	3230.92	2037.45	2968.28	2237.74	3699.73	2894.85	2758.01	2235.25	3498.11	3988.31	2401.75
Thymine	816.813	1052.46	816.101	807.462	823.436	949.517	789.885	567.869	1059.14	467.63	932.848	830.189	881.69	766.444	807.009	918.484	820.708	801.119
Glucosamine 6-phosphate	7937.24	3192.59	2718.48	4529.07	5448.54	1886.6	4215.07	2542.25	2556.79	4528.23	3608.41	4632.87	4291.35	4101.53	5491.64	3336.69	3702.98	3030.37
Shikimate	943.298	951.752	950.702	940.216	939.286	947.121	954.756	971.629	920.326	939.926	951.112	966.424	934.613	935.831	950.271	947.452	963.353	941.505
3-Methylphenylacetic acid	1583.22	1586.15	1445.4	1499.8	1506.44	1611.59	1466.79	1491.25	1509.42	1515.75	1471.07	1496.3	1529.6	1518.16	1449.41	1463.75	1541.81	1504.74
5-hydroxy-Tryptophan	1742.32	1655.72	1786.17	1745.08	1722.94	1695.84	1769.37	1665.81	1767.87	1702.85	1771.28	1762.49	1778.39	1690.82	1706.43	1747.42	1683.65	1754.44
beta-D-Glucosamine	1825.65	1770.64	1871.77	1828.15	2451.73	1796.36	1927.02	1011.7	2076.33	1803.95	1831.75	2103.16	1953.74	1791.46	2045.37	1845.58	1748.13	1923.28
Deoxyadenosine	1114.72	1416.99	921.069	960.297	1195.17	1275.86	1168.77	999.739	1490.09	1491.39	1116.55	1112.02	1122.72	1084.9	1725.93	1134.94	1149.42	1634.28
L-Glutamate	3.95467e+06	3.77772e+06	4.79327e+06	3.52579e+06	3.88742e+06	3.27242e+06	4.89505e+06	5.34457e+06	5.20443e+06	3.18442e+06	3.13029e+06	3.76513e+06	4.08977e+06	4.29551e+06	3.81527e+06	4.23862e+06	3.74989e+06	3.96511e+06
N-Acetyl-D-glucosamine	3486.9	1014.47	2055.45	1662.36	3470.25	2747.67	2446.11	1701.43	2204.75	1415.62	3430.79	634.772	906.83	2017.99	2150.18	3002.02	2518.19	2697.24
Deoxyuridine	617.222	507.473	1104.05	489.321	732.473	764.999	828.539	838.661	762.849	795.982	1081.57	937.537	1148.39	1335.25	699.578	519.568	375.555	713.411
Deoxycytidine monophosphate (dCMP)	25146.9	24332.9	32330.6	23863.4	26150.4	21173.5	38870	30790.7	29088.8	16286	26664.8	31051.4	31060.6	31727.8	54642	31229.9	20671	18983.1
N-Acetyl-L-alanine	10626.8	10222.6	4031.84	10534.3	11639.7	10281.5	8449.54	4604.63	2693.65	7709.99	6027.55	8241.07	3489.33	1021.39	9066.93	13919	8925.46	6139.74
3-Phosphoglycerate	872.514	811.944	814.289	1111.07	645.653	1169.45	851.461	855.437	874.206	1199.92	899.26	361.723	907.87	825.645	933.211	872.797	839.559	915.182
5'-Phosphoribosyl-5-amino-4-imidazolecarboxamide (AICAR)	3352.94	3126.47	2972.63	3268.64	3979.82	3574.68	3136.79	1574.37	2642.41	3206.23	2736.29	5395.86	4220.55	3603.91	3288.43	3735.88	1303.62	4052.43
Thymidine	1117.59	1378.98	1597.64	1264.95	1154.79	1392.46	809.905	1944.11	2029.63	1889.9	702.375	807.15	1235.23	1317.55	1232.53	1405.99	1082.57	1316.91
4-Pyridoxic acid	7005.93	9592.42	7917.98	2972.35	2463.62	2833.79	3545.51	2808.23	4304.01	3604.3	4590.65	4051.79	4371.09	9400.59	2896.16	3044.36	2806.38	2484.66
Uridine diphosphate glucose (UDP-D-Glucose)	295559	250790	367652	151740	163861	144284	244577	352600	397006	204314	118255	126554	231054	230737	208081	246114	217954	220028
Ethyl glucuronide	1846.79	1836.59	1844.12	1865.68	1840.93	1860.59	1825.14	1965.55	1838.81	1871.57	1817.15	1827.23	1850.57	1803.31	1878.83	1857.02	1813.53	2015.18
Dihydroxy-acetone-phosphate	758.175	954.221	950.445	865.126	1038.88	769.833	769.802	1262.04	1749.55	823.609	863.998	903.738	1148.99	2118.24	711.309	642.64	486.074	730.494
N-Acetyl-L-phenylalanine	2262.42	2189.41	2457.8	2160.44	643.452	2624.96	1437.33	2513.87	2372.25	569.674	3483.44	1400.91	2546.64	2354.36	2445.23	773.868	2345.62	2229.15
Sucrose	1877.85	928.477	1725.05	4843.01	10640.3	3150.99	3221.51	1434.4	1809.79	991.866	1427.62	6373.18	1323.61	2499.27	1769.53	5975.07	793.143	824.3
Adenosine	138937	100882	189005	257009	216100	327669	57528	122548	114576	197739	125494	223940	151140	173702	164352	212157	90259.1	105077
Creatinine	97662.7	75964.6	144687	118565	148765	142276	58034.4	196417	151773	126389	67870.1	166646	76682.9	74809.5	124398	232476	96254.3	109805
p-Hydroxyphenylacetic acid	1077.43	1107.73	1153.73	353.966	1053.46	100.905	1118.8	1290.22	1104.44	1126.48	1088.28	1122.94	1091.33	1110.39	1116.98	1227.93	1090.41	1154.83
Phenylpropiolic acid	2105.94	1276.9	360.964	2025.92	2720.28	1976.93	1811.08	792.963	1711.21	3006.41	1330.67	1373.56	1669.47	1220.13	1892.28	2241.64	3037.57	679.712
Glutathione disulfide	1.34887e+06	1.22179e+06	1.42224e+06	1.3916e+06	1.42994e+06	1.33489e+06	1.04498e+06	1.16538e+06	1.21319e+06	1.16506e+06	805223	832321	540398	1.26448e+06	521252	1.37995e+06	1.12284e+06	1.1373e+06
Gamma-Aminobutyric acid (GABA)	21927.4	23069.5	21759.3	22271.4	24135.2	21712.9	25255.3	19937.1	20659.6	23313.6	25276.4	25089.2	22885.1	23163.3	25293.9	21568.2	24341.9	20390
Acadesine	1842.42	1874.38	1798.36	1837.71	1869.09	1768.69	1836.83	1840.4	1796.55	1841.6	1814.36	1812.92	1843.12	1864.32	1772.17	1805.6	1829.73	1850.59
Dephosphocoenzyme A (Dephospho-CoA)	1025.18	490.682	1258.53	1287.36	800.222	1037.39	1131.95	1573.4	1250.43	1593.87	762.333	1151.53	1331.16	2060.64	874.418	1474.51	493.49	1548.15
Linoleic acid	1984.03	2645.12	1923.46	1987.19	261.598	2497.17	505.981	1735.69	1890.3	1736.61	1819.62	2205.93	1323.15	1995.87	1812.21	1800.62	1116.48	2176.93
Pyridoxamine	6039.8	5671.37	6782.47	2389.97	6350.09	6107.47	6228.28	7931.76	6483	1738.96	8501.55	6432.46	6525.22	6878.85	6305.98	6520.71	5717.49	6472.75
D-glucosamine 1-phosphate	720.515	381.525	680.933	1281.45	957.197	1136.68	756.773	728.016	742.608	238.543	954.5	714.807	718.914	920.765	170.613	140.218	879.604	1164
p-Aminobenzoate	1463.21	1447.04	1439.5	1472.08	1440.39	1420.23	1465.71	1454.66	1462.08	1409.71	1419.62	1437.78	1487.35	1398.57	1431.42	1452.38	1426.55	1443.57
Inosine	47217.1	58677.9	43841	75604.5	53173.5	80236.2	53566.1	35887.8	39750.1	48728.2	194744	145246	217387	137876	43469.6	33702.5	29162.4	30011.1
D-Biotin	5764.05	5005.55	4420.37	4465.44	6684.87	3951	3997.59	5136.31	5218.95	4875.54	7004.09	6949.55	7325.48	5062.12	6960.64	4399.81	4146.63	4984.37
Uridine 5'-monophosphate (UMP)	721569	670747	881734	661895	683904	585395	799012	928231	936320	652721	593293	706677	713862	720356	764938	881494	743852	768607
D-Glucuronate	13973.5	12729	15837.4	9823.65	11908.5	16245.4	9810.43	15831.7	12573.7	13597.8	21667.2	19088.4	13318.9	13185.5	17547.1	21511.5	13868.4	12752.5
L-2-Hydroxygluterate	2382.57	2074.97	3683.2	3335.81	4047.52	2273.61	3230.61	1557.96	1750.17	2405.76	1797.2	2628.2	4524.27	2881.8	1425.07	997.27	1944.06	1638.65
Adenosine monophosphate (AMP)	1.72084e+07	1.671e+07	1.88527e+07	1.57725e+07	1.65235e+07	1.53965e+07	1.78772e+07	1.92289e+07	1.92128e+07	1.3899e+07	1.52318e+07	1.69534e+07	1.71245e+07	1.64431e+07	1.71898e+07	1.86957e+07	1.62857e+07	1.67227e+07
