# Supplementary material for: RIPK1 regulates starvation resistance by modulating aspartate catabolism
Source: Nat Commun. 2021 Oct 22;12:6144. doi: 10.1038/s41467-021-26423-4 (PMC8536712; doi:10.1038/s41467-021-26423-4)
Supplement: Supplementary file 9 — Supplementary Data 6 [file 41467_2021_26423_MOESM9_ESM.xlsx]

## Sheet: Mouse brain_Starvation
Mouse brain_Starvation	WT						Ripk1-/-					Ripk1+/-
Metabolite name	brain-7-1	brain-7-2	brain-7-3	brain-7-4	brain-7-5	brain-7-6	brain-2	brain-3-1	brain-3-2	brain-9-1	brain-9-2	brain-1-1	brain-1-2	brain-5-1	brain-5-2	brain-6-1	brain-6-2
Inosine 5'-monophosphate (IMP)	851559	842953	940925	847167	835031	961582	317772	358131	350462	411568	406016	627943	637733	571628	651393	412400	362594
Thiamine	2469.22	6061.14	6134.58	6316.49	4207.55	7675.56	12164	13432	11042.1	15017.4	14131	7249.1	8460.71	4736.28	8156.04	9506.13	4130.61
cis-Aconitate	113639	107759	124507	106578	94658.9	129189	58480.1	72497.7	78100.9	53930.4	51535	89435.5	110725	133579	166802	127127	110793
L-Valine	1.82062e+06	2.47872e+06	2.28925e+06	2.51831e+06	2.60008e+06	1.92997e+06	3.23235e+06	3.56528e+06	3.25865e+06	3.97614e+06	3.67476e+06	2.31713e+06	2.43119e+06	2.45769e+06	2.50161e+06	3.53258e+06	3.26672e+06
L-Methionine sulfoxide	27250.7	23993.8	27534.7	28101.4	28108.9	31179	13307.6	18123.4	18992	15485.3	9468.24	32869.3	31068	47177.5	45060.8	36502	30155.7
L-Alanine	116830	131712	127843	140137	123371	120162	96235.1	88362.5	80293.1	82861.8	68974.4	172864	189776	181645	185468	151685	168655
Ornithine	89284.9	89109.7	88130.8	80157.5	81638.2	81651	138806	117886	127101	151392	150285	70287	72251.2	125600	151014	140149	125876
Hydroxybutyrate	6058.05	3908.6	5417.41	4703.9	4120.21	5344.39	2080.91	1872.12	2028.08	2286.11	1991.57	2305.76	4279.53	3130.27	2461.99	4269.61	3659.99
Ureidopropionic acid	3170.59	15116.9	3923.03	4323.59	3867.13	2444.77	31932	20923.7	21371.3	42507.2	44087	2945.11	4690.32	7475.97	7375.41	7457	7182.17
L-Aspartate	1.27555e+06	1.22243e+06	1.29361e+06	1.16277e+06	1.15121e+06	1.371e+06	1.62912e+06	1.55994e+06	1.6751e+06	1.89757e+06	1.80894e+06	1.12042e+06	1.13481e+06	1.25576e+06	1.4457e+06	1.20553e+06	1.01962e+06
L-Lysine	52371.2	50046.9	61456.4	53234.8	49304.2	55156.8	65374.7	74007.4	84948.1	96742.4	88959	46577.8	48203.2	63657	65706.9	53460.7	48418.9
L-2-Aminoadipic acid	44704.6	39821.4	43390.3	39885.7	39707.1	49349.2	55576	58774.9	61121.1	80172.1	74507.3	42826.8	42799.2	57254.7	71680.1	51102.1	51963.3
Cytidine triphosphate (CTP)	3084.46	5802.09	6036.6	4108.76	2309.99	5550.76	10223.2	8726.93	11785	8443.12	6345.58	9733.26	10518.4	5928.17	3465.38	8549.53	5673.73
Betaine	822290	1.70839e+06	1.08988e+06	1.7133e+06	2.40703e+06	840001	4.04091e+06	2.92442e+06	2.39401e+06	3.13934e+06	4.47341e+06	1.23012e+06	1.31449e+06	1.03793e+06	945658	1.78108e+06	3.09558e+06
Adenosine triphosphate (ATP)	195023	181111	207085	186388	182346	216453	422461	378348	423722	300159	285847	317451	333160	251137	283440	209763	192729
histamine	2912.55	2083.73	2675.92	2189.21	2660.24	2952.49	10396.8	15292.1	15411.5	20866.3	11102	3068.29	3547.7	3674.53	3527.57	6737.56	3687.02
Guanosine diphosphate (GDP)	192468	193297	210713	180987	188091	213876	310665	337905	387625	273468	239260	456207	456592	292180	371676	271875	236956
Deoxycholic acid	1428.58	1443.49	1414.63	1458.45	1401.14	1422.38	1382.73	1370.73	1391.84	1376.72	1394.49	1390.07	1404.96	1427.98	1415.21	1421.19	1401.63
Uric acid	437.198	1373.61	1747.63	376.967	104.089	541.16	2055.08	3115.96	4763.8	2678.18	4947.96	1111.09	1577.53	1294.44	1048.29	313.418	1161.4
L-Tryptophan	1.35019e+06	1.8963e+06	1.50811e+06	1.88059e+06	2.23787e+06	1.31886e+06	2.47767e+06	3.24348e+06	2.83488e+06	5.00203e+06	4.601e+06	1.82247e+06	848358	1.92543e+06	1.92445e+06	1.85508e+06	1.81356e+06
Phosphorylcholine	1.04819e+07	1.16173e+07	1.23561e+07	1.14322e+07	1.16322e+07	1.13597e+07	1.27934e+07	1.23571e+07	1.24008e+07	1.20829e+07	1.32498e+07	1.0058e+07	1.14373e+07	1.2795e+07	1.39845e+07	1.26537e+07	1.28578e+07
creatine	6.21749e+06	6.38227e+06	6.08457e+06	6.47922e+06	6.5197e+06	6.15986e+06	5.55718e+06	5.4226e+06	5.46693e+06	5.97753e+06	5.95928e+06	7.65559e+06	7.42764e+06	6.28244e+06	6.67415e+06	5.24256e+06	4.95657e+06
L-carnitine	179944	242730	329163	310196	295237	192830	484485	425504	369335	300760	425177	186310	243364	277401	314808	411609	752462
L-Arginine	327535	326529	337026	306990	311884	300491	199161	213937	224651	293679	308126	272702	280361	373278	389440	356407	360387
Malate	133049	134335	119651	114620	109296	127911	94222.7	103139	110156	115603	100356	136199	122853	106016	117656	141052	128752
L-Lactate	23787	23715.3	26562.7	21240.9	25532.6	25795.2	12743	20004.1	17920.4	23874.6	19184.4	17107	20929.1	25348.9	29271.6	29803.8	23414.8
L-homocysteic acid	99393.5	103038	119200	113318	107084	101941	115653	119696	119644	111207	121224	95078.2	110523	113399	125325	113273	124324
beta-D-Glucosamine	2730.72	3096.61	2778.2	2699.59	2912.18	3108.84	2446.01	2512.82	2796.07	2475.55	2644.52	1582.37	2722.32	2659.34	913.118	2619.78	3421.73
Argininosuccinic acid	28462	45033.2	32990.1	35028.5	36249.5	45946.4	26714	24096.1	23038.9	35230.1	26441.9	25490	32589.5	39181.8	30736.2	47333.5	39095.5
Inosine	23381.5	25436.4	17342.1	20608.2	21425.8	16660.9	6277.41	7805.42	9816.48	18268.3	20703.3	11876.6	9668.81	15391.5	16482	19960.2	18397.4
Glycine	33198.4	32319.1	33040.4	33448.3	34807.5	38876.6	40145.2	38116.4	41233.3	36782.7	37491.3	36176.9	32841.7	33042	34104.5	37155.4	28883.8
Guanidoacetic acid	5808.69	4856.79	4442.51	5468.15	4560.79	3771.23	2098.23	2783.1	3693.19	3811.83	4459.17	6591.64	4331.55	3522.73	6111.15	3793.65	3529.27
N2,N2-Dimethylguanosine	2296.53	7074.61	7117.85	7509.1	11350	5471.97	9028.29	9891.34	9275.54	13785.5	11822.8	5371.42	6479.44	7803.99	9518.37	8427.54	5552.93
Deoxyadenosine monophosphate (dAMP)	15271.9	12538	15070.6	10198.9	12569	12004.6	10162.7	10478.1	9255.42	11359.7	10688.3	8763.03	8772.68	7054.23	13085.4	11922.1	12979.5
Allocystathionine	118720	117056	129069	111463	104215	127420	85273.8	94285.1	109472	109785	110052	88284.9	89260.6	134248	151991	105896	90480.4
Isocitrate	18532.2	22079.1	25134.7	21726.1	18455.9	21687.6	15178.7	19094.8	21479.5	16953.6	12292.8	16546	18386.6	22428.3	21465.5	26709.2	25350.7
Uridine triphosphate (UTP)	20133.3	17136.2	16729	16715.2	15625.4	23830.5	53321	51695.5	55780.2	23012.7	22123	36540.9	42802.6	23023.1	27499.1	20839.5	18770.6
Citric acid	392549	393214	427745	395111	376258	424093	313429	339840	361166	112342	289158	412136	427830	424401	454607	441591	394221
L-Leucine	1.68874e+06	3.80771e+06	2.42632e+06	6.28315e+06	7.32491e+06	1.73416e+06	6.3279e+06	7.12171e+06	5.65731e+06	8.8598e+06	8.11518e+06	2.03814e+06	2.38393e+06	4.98951e+06	2.04415e+06	4.46413e+06	5.23501e+06
5'-Methylthioadenosine	24917.5	87362	79721	86630.6	89747.3	99481.5	101174	120113	94494.8	118157	110625	86089.3	123503	29871.3	94646.4	171877	105829
Glycyl-L-leucine	10385.5	11071.9	8153.12	11081.2	10813.7	10744.1	10791.9	13317.8	14485.2	11644.2	11108.3	13900.8	10864.1	9654.92	8117.59	10738.7	11340.3
L-Asparagine	55962	62162.6	53853.4	50801.9	57077	59967	50118.2	57214.5	53162.9	50322	48283.1	58728	53474.4	60084.5	59199.8	57954.3	56275.8
Uridine diphosphate glucose (UDP-D-Glucose)	110879	115519	112583	112902	92000.4	122728	89339.3	105122	116943	82425.5	82125.5	114920	110453	119284	141431	120514	108505
2'-Deoxycytidine diphosphate (dCDP)	4636.43	5442.6	6117.35	6891.43	3539.93	5344.19	8580.2	7165.48	7958.12	5630.41	5063.85	8984.38	9701.14	5864.37	6633.7	7000.87	7215.12
Fumarate/Maleic acid	4554.17	3630.24	5391.43	3407.56	3904.95	4031.69	4332.84	2618.26	2535.56	2750.11	3235.24	2725.33	2963.38	3433.66	5083.18	3111.24	3441.16
L-Hydroxyproline	163934	177491	179935	179813	193129	151735	128564	116755	132307	94442.8	91416.8	206248	199912	209321	345941	152893	167673
Phenylpropiolic acid	4228.3	4802.53	5031.67	2673.31	4958.76	5613.25	6248.28	8687.02	9841.72	10952.4	4541.27	6443.71	6443.94	5690.71	6726.75	6397.58	5126.78
Creatinine	265268	559029	828321	592914	350046	629259	679009	864200	865849	639388	572748	551269	706370	566670	1.16181e+06	1.26598e+06	930162
Isobutyryl coenzyme A	1203.3	1963.97	847.902	1460.77	1660.31	1083.16	1597.48	1880.34	2194.94	1816.45	1848.27	1301.75	1528.98	1637.15	1614.02	2632.69	1718.23
Porphobilinogen	1141.48	1083.81	1154.89	1147.27	1198.95	1117.05	1066.64	1134.29	1138.6	1099.25	1064.55	1191.21	1144.12	1127.25	1133.3	1110.84	1140.65
Phosphoenolpyruvate	15170.9	14144.7	15176.1	11277.7	11841.7	15755.1	28757.7	20884.7	22683.6	14685	17267.9	36443.6	40049.7	30267.5	38690.5	34842.8	28582.7
Deoxyguanosine triphosphate (dGTP)	2123	2095.61	2133.54	2129.94	2166.93	2071.89	2105.56	2207.46	2183.53	2192.18	2127.59	2122.93	2080.19	2108.71	2458.75	2156.38	2121.64
Cholic acid	1124.23	1016.05	1084.86	1017.39	1016.21	1083.45	1119.81	1122.45	1125.56	1068.64	1125.29	1078.03	1070.76	1082.02	1121.58	1120.35	1026.71
Reduced nicotinamide adenine dinucleotide (NADH)	16567.7	15710.7	19801.7	16558.7	14176.9	21747.4	19331.3	30858.9	34179.8	20040	20852.2	25654.9	29863.7	16051.7	14790.5	20456.9	16508.6
Nicotinamide ribotide	8994.87	11982.4	12424.5	11628.1	8181.21	10576.6	10772.7	12249.5	13000	19039.5	15927.9	9752.41	11769.3	8728.66	10786.9	11470.8	11775.7
Nicotinamide adenine dinucleotide phosphate (NADP)	4200.9	3871.76	3707.43	4251.86	2735.08	5038.65	4766.99	6031.81	6551.63	3679.1	4574.29	4878.98	5404.09	7527.29	4704.05	4660.04	3654.08
2-Hydroxyadenine	1996.42	2890.75	1927.64	2288.96	2617.44	2304.57	1904.78	2040.61	2340.83	2041.76	1294.84	2547.54	1922.01	2034.46	1860.45	623.845	2216.71
L-Glutamate	6.94596e+06	6.52396e+06	7.25325e+06	6.51711e+06	6.4606e+06	7.39127e+06	5.64852e+06	6.89871e+06	7.22462e+06	6.04363e+06	5.72243e+06	7.63236e+06	7.71699e+06	8.43774e+06	9.39745e+06	8.25406e+06	6.99388e+06
Guanosine-5'-monophosphate	2.89308e+06	2.96561e+06	3.17255e+06	2.76358e+06	2.81452e+06	3.217e+06	2.2385e+06	1.10367e+06	1.00028e+06	3.03817e+06	2.92398e+06	2.38836e+06	2.53715e+06	3.30796e+06	3.77236e+06	3.47471e+06	3.07929e+06
Deoxycytidine monophosphate (dCMP)	17344.6	16213.5	19159.4	15765.4	17674.1	16824.5	10827.3	13783	12651.2	14669.9	15674.4	14359.2	12899.2	10672.6	19143.8	19020.1	16883.8
Deoxythymidylic acid (dTMP)	1799.69	1107.88	1193.4	1132.37	1279.6	1225.27	1008.82	485.026	1203.6	622.369	883.405	1151.57	1321.92	1057.23	622.394	468.051	465.61
N-Acetylglutamine	60301	75371.2	75216.9	66921.9	73592.5	80423	66622.9	80236.8	81322.4	74917.2	100986	55798.9	60104.6	78948.4	89252.6	74382.8	78004.8
L-Pipecolate	686936	1.03932e+06	935291	1.11858e+06	1.12898e+06	641003	979266	1.2068e+06	1.0817e+06	1.24662e+06	1.05166e+06	853885	854820	683088	695558	1.32224e+06	1.12939e+06
p-Hydroxyphenylacetic acid	1425.69	1814.89	1682.09	1712.12	1514.07	1635.51	1491.33	1578.18	1543.23	1499.26	1484.21	1598	1460.53	1566.59	1524.54	1517.12	1841.26
L-O-Phosphoserine	11356.1	10397.5	7740.15	7503	9449.45	9641.82	10350.2	14628.3	13473.9	9414.64	8400.72	11437.6	11991.3	10147.4	13955.7	7351.79	6425.8
Deoxyuridine	769.583	1393.43	1065.08	771.619	1773.89	1028.13	1170.96	2198.17	1597.73	756.909	1833.06	1313.47	1691.51	1086.35	980.92	1755.76	1638.62
Purine	2906.09	3253.48	5010.23	2518.1	4365.28	1340.73	1971.05	6697.76	4490.99	6950.16	3429.76	3957.79	3755.96	3886.28	3214.2	5345.54	4781.88
L-Citrulline	92249.6	86180.2	78542.2	77295.1	85889.1	75214.2	67318.3	78450.7	90067.3	80111.9	70974.2	76907.6	85541	75994.2	85864.9	94355.3	88133.3
S-Adenosylhomocysteine	3777.41	4624.13	3083.46	4977.27	2903.27	3032.25	2081.86	3676.17	1804.54	4043.04	3945.46	3570.22	2580.53	3192.28	2141.06	3661.36	3667.93
Hydroxyisocaproic acid	1901.17	894.765	757.921	971.449	619.338	982.913	1606.66	1988.23	697.609	1935.37	1386.6	1195.85	1071.49	1698.84	1743.98	1748.43	1244.27
Citicoline (CDP-choline)	90512.9	103012	103311	100115	83602.4	91631.2	75318	109360	120226	104076	105019	90283.6	83547	105582	120982	82692.9	78412.3
L-Phenylalanine	2.67427e+06	3.38445e+06	3.31664e+06	3.60753e+06	3.73456e+06	1.32065e+06	3.35618e+06	5.22248e+06	4.70877e+06	4.56394e+06	3.84397e+06	3.72418e+06	3.72324e+06	3.2999e+06	3.71992e+06	5.16878e+06	3.82951e+06
Thiamine pyrophosphate (TPP)	21428.2	18008.9	17846.4	20592.2	19630.9	21345.7	22898.3	27216.6	30466.6	17612.3	18293.6	19092.2	20090.7	20304.9	24728.4	20009.1	19845.6
S-Adenosylmethionine	19085.6	17973.6	13439.4	19388.7	18010.2	19957.8	23086.4	18991.5	20540.6	30714.9	24434.1	26247.7	21197.1	10086	11278.1	13443.7	11361.3
Adenosine monophosphate (AMP)	1.99848e+07	2.01299e+07	2.08422e+07	1.96585e+07	1.99742e+07	2.18719e+07	1.76388e+07	1.97673e+07	1.0321e+07	1.99477e+07	1.96907e+07	1.82883e+07	1.92726e+07	2.33017e+07	2.58652e+07	2.27578e+07	2.06922e+07
L-Glutamine	327808	282858	292134	287159	294094	344088	223719	339830	334905	272470	227002	356791	317049	305146	321230	455480	335249
Citraconic acid	2233.24	1569.27	1488.21	2860.38	3892.4	3991.47	2049.09	1446.85	2171.89	787.275	1450.75	1101.26	1694.91	527.506	1344.74	1761.6	1276.29
Cytidine	51834.3	97457.8	63896.1	100353	134181	57123.7	81942.2	93666.3	68690.8	171403	187340	64015	67940.4	60819.1	64481.6	141777	188851
Adenosine	40905	58207.9	106072	100042	73346.8	73568.8	60177	120285	99449.1	202727	109162	162593	222585	94344.2	319955	235155	73767.6
Hypoxanthine	106348	146867	130920	138752	154939	94137.7	60877.9	92644.8	75377.7	154249	147590	75856.8	82582.6	85324.5	77220.9	157306	141380
Uridine 5'-monophosphate (UMP)	1.08314e+06	1.1185e+06	1.21194e+06	1.07594e+06	1.06109e+06	1.22049e+06	944715	1.0707e+06	1.13191e+06	1.05939e+06	1.05364e+06	943866	990547	1.19275e+06	1.37792e+06	1.28103e+06	1.14963e+06
2,3-Dihydroxybenzoic acid	700.653	759.163	711.841	711.1	712.589	718.4	705.161	699.224	712.053	703.127	715.66	707.101	711.323	721.494	703.164	771.281	718.477
L-Serine	376739	367688	361718	386007	340326	374196	366719	352572	356677	341790	326478	430557	415422	395768	422766	499849	446522
Nicotinamide	38833.6	169999	119117	158644	189425	90157.2	150905	152034	123989	197842	202852	94966	121285	53534.8	114509	212588	176879
Pyridoxamine	945.204	1023.68	999.591	1089.96	1271.13	1233.88	1008.85	107.872	1013.12	1162.8	1000.8	1200.6	953.737	953.665	966.499	945.213	1413.42
L-histidinol	1085.38	1194.48	1135.43	1101.42	1198.19	1141.32	1167.39	412.989	1154.6	565.286	1137.09	1095.26	1387.68	1184.16	1144.34	1194.14	1205.81
Adenosine 3',5'-cyclic phosphate (cAMP)	6107.67	4366.68	7841.83	4572.56	7406.72	4844.47	8013.11	8573.23	5923.57	5074.4	6208.17	7355.02	10821.7	5263.41	6668.59	5632.34	4086.08
L-Kynurenine	13628.3	25825.3	21681.7	24672.8	27178.8	13342.3	13442.1	31640	33034.2	22319.4	19211.2	31629.1	32398.7	16201.7	14197.1	34863.1	31279.3
Uridine 5'-diphospho-glucuronic acid (UDP-D-Glucuronate)	8547.22	9716.49	10957	6860.37	9368.01	11816.2	8131.45	10240.7	10821.9	6906.26	7273.88	9634.64	9313.34	9595.97	10279.3	10327.9	9913.17
NG,NG-Dimethyl-L-arginine (ADMA)	60194.5	84069.1	92675.9	82988	81457.5	63770	75121.5	72851.8	73960.4	87760	111961	50093.5	60694.7	84148.5	99686.4	108549	108323
Cholesterol sulfate	16879.9	9447.26	16358	10543.2	8918.92	13334.9	11053.3	16895.9	20831.2	12976.6	11916.6	23123.6	17600.1	22955	24106.6	40494.5	24738
L-Methionine	584145	859713	689096	857139	814985	649343	423174	804813	666838	706796	629112	812056	877841	662249	667115	1.07861e+06	961918
2-keto-D-Gluconic acid	795.985	1464.68	2234.7	1061.33	1475.87	948.199	1527.52	1667.25	1669.95	2976.27	1448.2	1440.48	1191.82	1392.01	2584.73	2011.33	1330.47
5-hydroxy-Tryptophan	1722.57	1731.5	1706.23	1690.28	1690.4	1708.91	1777.38	1672.97	1688.03	1741.84	1713.31	2044.87	1716.03	1716.08	1781.96	1721.73	1709.38
Glutathione disulfide	1.14134e+06	1.12994e+06	1.17984e+06	1.10358e+06	1.09969e+06	1.1354e+06	1.07665e+06	1.15252e+06	1.21118e+06	1.06707e+06	1.0317e+06	1.09981e+06	1.09654e+06	1.21616e+06	1.31886e+06	1.0828e+06	283011
Gamma-Aminobutyric acid (GABA)	1.04525e+06	1.05704e+06	1.05372e+06	1.07441e+06	997529	998665	916446	1.08829e+06	1.06485e+06	1.03761e+06	929754	1.00704e+06	999783	1.02054e+06	1.03426e+06	1.0116e+06	908227
D-glucosamine 1-phosphate	1670.66	1316.18	1296.32	1615.28	1081.44	767.757	1186.76	1976.11	1896.42	1614.87	1625.1	1018.45	1461.77	1163.01	1084.92	1046.65	1447.35
Taurocholic acid	1067.41	1077.68	1159.64	1172.79	1091.86	1173.33	1073.29	1065.24	1193.76	1072.89	1086.26	1082.84	1196.52	1109.47	1105.17	1114.34	1085.5
Nicotinamide adenine dinucleotide (NAD)	224653	193917	207519	200481	170616	235666	214439	276049	287887	227291	180350	264515	228907	218223	278936	231916	167377
Phenyllactic acid	4471.38	4398.53	4386.61	4411.68	369.681	4647.9	4464.63	4503.3	4428.07	4392.43	4537.74	4372.23	4442.6	149.81	4409.52	4375.89	4452.08
Uridine	2519.76	5178.34	4157.65	3424.83	3566.73	4037.81	2155.06	4922.04	5471.06	6713.87	5374.53	3386.17	2574.54	2831.72	5948.44	8329.88	4059.99
D-Fructose 1,6-bisphosphate	9346.58	8898.41	10503.6	6715.5	8031.74	9546.72	9640.65	9220.68	10740.8	5077.64	7236.72	17237.6	15524.1	8347.19	11584.6	12411.4	8160.84
Atrolactic acid	1041.33	1041.63	1046.55	1044.99	1039.19	1036.47	127.164	974.721	1072.21	1028.99	1137.82	1034.64	1000.5	1010.11	1102.01	1067.11	1035.67
Glycerophosphocholine	1.69929e+06	2.40637e+06	2.43162e+06	2.52891e+06	2.9114e+06	1.80044e+06	2.5133e+06	1.68501e+06	1.58915e+06	1.83633e+06	2.60255e+06	1.40696e+06	1.67007e+06	1.65131e+06	1.55748e+06	1.71102e+06	2.68261e+06
Thiamine monophosphate	18771.1	18090.2	18405.6	19699.5	17021.3	18386.6	8405.98	9812.8	12254.1	27803.5	24265.5	6635.87	9077.44	12705.6	12900.1	12165	10622.8
Indoleacrylic acid	1674.53	1553.68	1949.08	1780.32	1559.55	1543.17	1554.48	1575.45	1758.95	1687.86	1539.88	1671.04	1519.87	1546.84	1559.79	1579.7	1533.01
Flavone	1724.34	1802.53	2112	1818.55	1909.48	2130.28	1757	1793.67	1764.46	1804.58	1711.08	1759.51	1743.13	1722.47	1700.66	1694.76	1771.44
Choline	215134	163449	295454	177785	182134	196693	309634	145521	115603	229083	232900	225822	304981	229441	150520	311124	213778
N-Acetylputrescine	1149.87	5391.17	936.679	6439.86	6150.34	2912.6	4985.49	4946.95	4807.52	2515.68	5450.6	1481.93	3243.14	4224.45	4956.79	2353.42	6921.72
L-Homoserine	1188.94	1060.88	1014.18	1859.99	885.415	2964.28	1478.55	1043.79	2132.71	2017.08	2835.99	1825.13	2660.89	1676.37	997.066	1471.83	2256.55
5'-Phosphoribosyl-5-amino-4-imidazolecarboxamide (AICAR)	2709.59	1637.07	2397.54	3174.97	3510.47	2862.21	3227.9	2550.72	2981.1	3142.32	2664.22	2095.78	3086.61	3384.1	2413.87	1846.2	3363.15
L-histidine	117415	111161	111576	109923	110060	117711	82797.2	110731	102834	251703	216509	72989.3	73089.9	96965.9	116163	173090	130006
Dephosphocoenzyme A (Dephospho-CoA)	2065.39	2183.29	2031.52	2069.48	2181.11	2180.01	2148.5	2200.17	2111.98	2157.52	2209.01	2052.98	2088.69	2042.82	2093.78	2177.7	2021.88
Flavin adenine dinucleotide (FAD)	121036	118910	128268	117828	119143	142399	118568	132282	150866	135677	125785	115759	110124	140167	171242	138579	109795
Imidazole	6957.22	7796.14	8049.51	9208.96	7902	6703.54	8287.86	7202	6527.62	7775.08	7818.98	7129.21	8772.67	7294.76	6938.93	7414.8	8134.87
D-Glucose 6-phosphate solution	1780.87	1537.73	2883.75	494.563	2339.12	1139.55	1988.4	1791.95	1173.06	1832.05	648.5	1036.01	440.431	2097.27	3110.31	1860.18	3652.17
Riboflavin (Vitamin B2)	1883.58	4222.6	4910.68	3974.17	2868	5118.92	2985.5	4981.15	4563.45	1907.49	3180.4	4805.45	4253.95	4225.78	8388.49	7926.54	3811.33
Kynurenic acid	3484.88	4249.7	5405.7	3345.16	5398.09	3270.68	2013.44	1934.77	2391.5	4116.55	7560.4	2979.25	2636.09	4126.47	5352.8	3698.56	3756.7
taurine	2.03108e+06	2.25894e+06	2.10127e+06	2.25708e+06	2.33333e+06	1.96628e+06	2.10018e+06	2.06671e+06	1.96878e+06	2.24227e+06	2.30477e+06	2.20372e+06	2.24719e+06	1.99125e+06	1.95939e+06	1.86107e+06	2.00758e+06
DL-2-Aminooctanoic acid	838.345	1987.89	1987.73	1767.51	1923.23	1709.69	1594.76	2060.05	1814.73	1747.18	1136.43	670.613	2313.84	531.823	1606.96	1689.98	2379.45
Reduced nicotinamide adenine dinucleotide phosphate (NADPH)	7717.18	7504.68	9849.57	8194.7	8662.64	10280.5	1756.83	13149.3	10072.5	4236.08	2583.61	1281.21	1367.77	5146.17	6598.34	16704.3	12276.3
L-Dihydroorotate	1915.89	1901.22	2064.04	2009.25	2037.5	2036.43	1848.54	2010.82	2123.26	2025.51	1924.65	1885.44	1977.78	1891.8	2078.95	1867.84	2203.05
p-Hydroxybenzoate	171.002	1015.56	1040.88	1073.15	1085.58	1030.5	1081.25	1053.54	601.927	1020.81	1134.22	1198.75	1072.5	1037.9	1021.45	1002.43	1064.46
Gycerate	54566.2	18987.9	48871.6	46794.9	45666.3	56196.6	46372.9	51586.4	52376.8	51980.6	47750.4	43868.3	40627.1	54859.7	60260.8	53216	42022.8
Glucosamine 6-phosphate	2686.33	2247.28	2604.03	2230.92	2807.39	4983.28	1780.09	4964.76	921.611	3077.14	861.826	3310.58	2330.8	1513.9	4440.2	2677.69	2414.88
2'-Deoxyguanosine 5'-monophosphate (dGMP)	2262.65	2690.6	4580.12	2691.12	2524	3596.72	1988.33	3000.91	3546	4385.77	3058.7	3046.5	4752.09	2702.03	2648.08	4760.2	3334.9
Dihydroxy-acetone-phosphate	1045.29	528.292	826.516	246.734	1838.91	1957.53	1151.34	904.085	842.532	1595.59	769.617	1586.61	1517.49	501.556	1803.63	1507.36	195.276
Quinolinic acid	806.694	1000.4	1690.47	676.917	562.397	1455.02	827.84	857.545	1852.03	988.169	900.044	503.5	697.197	1805.46	1898.22	1264.54	663.021
Cytidine 5'-monophosphate (CMP)	1.67408e+06	1.72784e+06	1.84521e+06	1.67012e+06	1.17287e+06	1.91505e+06	1.58446e+06	1.72134e+06	1.92193e+06	1.2045e+06	1.20744e+06	1.08889e+06	1.18584e+06	1.45341e+06	2.25482e+06	1.38046e+06	1.75345e+06
Pyroglutamic acid	176929	180076	195515	187710	186843	187669	154222	195735	189096	189120	204993	166398	178681	258877	249115	215637	201592
Indole-3-carboxylic acid	2096.42	2056.11	2653.69	520.24	2272.69	605.342	2198.39	2189.17	523.287	2141.31	2051.98	2143.9	521.691	2108.06	2035.26	216.755	2084.75
3-Isopropylmalate	1037.02	1048.52	1134.98	1030.41	1035.87	1023.74	1134.57	1042.89	1030.65	1064.21	1049.96	1034.9	1044.31	1035.76	1036.12	1028.06	1158.88
Ethyl glucuronide	1762.98	1839.93	1833.24	1839.67	1846.89	1846.92	1778.68	1843.59	1772.07	1865.03	1822.18	1852.94	1792.27	1840.02	1831.86	1864.82	1812.58
Linoleic acid	456.382	781.276	1067.84	1540.87	1105.53	1366.41	1016.88	1122.78	1122.08	1121.98	1200.29	1255.92	1613.09	1100.82	1039.72	1189.02	1346.01
Thymidine	1435.21	228.412	1633.67	1737.95	1465.3	661.493	1575.5	479.13	711.774	1719.67	1605.83	1337.11	1497.61	1399.76	1316.94	1898.34	1508.71
Xanthurenic acid	3613.45	751.589	3267.65	615.311	2622.44	860.087	2620.79	2084.62	2705.43	1833.97	1587.09	4266.88	1939.18	3054.15	1756.79	936.937	2248.31
L-2-Hydroxygluterate	3442.37	2312.95	5867.35	3669.83	3761.6	7026.27	3115.36	4438.2	4515.98	6556.39	5597.59	4588.17	3844.26	4829.72	5237.98	4272.19	5165.79
Sucrose	1246.11	2429.25	1430.71	713.781	656.574	2448.29	2069.53	1540.26	1038.69	1025.63	1972.42	2370.49	2153.98	2106.13	2061.58	515.223	2067.3
N-Acetyl-L-alanine	6879.33	31549.2	93650.1	11941.2	12124.1	7160.27	1165.17	12764.1	1943.72	14126.2	87380	80528.1	84816.8	110293	40803	16585.2	9052.38
Flavin mononucleotide (FMN)	21539.8	21341.8	18692.9	20173.4	18707.9	17332.7	15717.3	25565.7	20011.7	19272.3	20379.8	21681	19229.4	15162.5	6585.05	17376.6	17415.8
Aminohippuric acid	1535.63	1600.44	1596.2	1609.3	1611.22	1598.57	1541.65	1551.1	1624.17	1644.49	1591.01	1613.42	1665.96	1561.67	1560.6	1564.39	1629.72
p-Aminobenzoate	1429.52	1450.43	1433.05	1445.88	1446	1432.22	1437.03	1442.89	1425.98	1450.48	1427.14	1454.18	1402.98	1434.68	1442.94	1466.29	1413.74
Guanosine	29355.5	46155.8	41425.8	41768.5	43054.9	30449.8	24454.9	25677.4	22149.9	58468.6	58314.9	38030.3	45261.1	37502.7	42733.6	52202.5	54702.1
Thymine	1302.97	1410.1	1404.63	1489.53	1317.17	1385.83	1411.52	1406.69	1241.35	1376.91	1400.11	1360.04	1377.58	1281.45	1251.89	1334.33	1375.76
N-Carbamoyl-L-aspartate	13808	14609.9	15409	17258.2	14915.6	16078.2	18425.1	11529.7	21259.1	16716.9	14407	17443.7	17701.1	17840.1	19479.1	16781.8	11756.6
Shikimate	926.306	962.954	933.673	935.819	930.772	921.458	953.769	884.71	926.331	932.459	943.287	940.659	971.067	925.48	915.482	934.579	883.664
Xanthosine	1935.45	948.244	659.409	1290.35	738.988	1784.17	2001.24	682.901	142.875	1831.78	1226.34	1904.51	833.538	953.611	719.957	1947.9	2172.01
L-Homocysteine	809.699	2256.91	2278.39	92.2062	2405.91	2249.79	2324.9	2219.7	646.473	2416.06	540.208	2347.53	2464.05	2287.05	2331.42	275.776	993.303
Deoxyguanosine	730.603	906.93	1092.95	2500.2	3356.54	2010.29	1063.57	2294.61	2264.37	1031.02	875.771	1983.37	1390.89	812.956	715.647	2002.03	554.662
Ethanolamine	33849.1	41189.2	21106.2	38417.2	37451.3	36002.9	27567.5	17259.6	24506.8	51684.5	50544.1	34931.9	38169	32495.3	36091.7	28359.9	39408.3
N-Acetyl-D-glucosamine	415.872	2307.66	2432.08	2212.43	2682.03	2675.78	2438.29	713.355	2256.38	905.6	2838.61	2156.78	2465.57	2315.05	2326.71	2150.7	3146.66
Adenosine 5'-phosphosulfate (APS)	2160.87	2262.68	2256.83	2337.57	2212.29	2079.38	2092.24	2136.65	2234.08	2123.58	2492.84	78.3218	2140.06	421.634	395.298	607.287	2101.08
D-Glucuronate	6980.03	5398.3	5998.46	6050.51	6350.82	4724.68	5093.78	6122.31	5912.55	7502.68	7068.17	4096.36	5614.98	7054.63	4820.32	8926.69	8403.04
Inosine diphosphate (IDP)	3672.62	1170.69	3967.95	4743.36	3610.85	3245.85	3632.44	4273.12	3868.17	4438.93	3186.46	3835.1	4314.08	3134.32	3989.85	1686.91	5380.31
alpha-Lipoic acid	1574.98	1573.78	1549.55	1594.58	1581.29	1651.92	1605.8	1610.83	1566.51	1598.19	1583.3	1574.12	1548.18	1572.75	1563.29	1600.64	1576.46
Acadesine	1826.55	1895.93	1799.52	1836.69	1756.01	1893.32	1892.94	1846.93	1812.57	1815.38	1878.97	1818.16	1795.18	1786.41	1827.67	1885.86	1922.84
3-Phosphoglycerate	1364.59	510.357	1297.15	815.418	1302.22	1437.67	1302.73	396.696	804.451	1275.5	1583.15	1403.7	1466.21	466.7	1496.53	1404.32	672.345
Folic acid	4147.57	4026.54	4085.62	3989.28	3995.17	4101.9	3970.98	3924.58	4106.66	4221.21	4092.58	4103.1	4309.9	3967.56	1139.71	4008.04	3916.66
Deoxyadenosine	1829.89	1862.71	1898.25	1795.04	1951.58	1826.17	1724.64	1901.27	1769.07	1878.98	1799.26	1788.5	2217.37	1747.05	1863.71	1922.91	1924.78
myo-Inositol	73686.9	58229.2	68168.4	59162.9	63533	61726.2	57825.2	71583.9	71649.5	68638.2	60656.9	62144.4	60106.2	71349.7	78169.3	61057	56029
Hydroxyphenylacetic acid	925.287	988.284	1119.03	930.742	923.611	1128.73	966.151	1028.58	1219.16	916.927	921.878	917.987	940.396	1041.19	907.859	1290.93	922.996
o-Tyrosine	99765	35723.5	101596	104682	116121	98428.5	87675.5	79970.8	82925.6	119330	116375	96712.6	101956	112516	115920	88020.6	37188
3,5-Diiodothyronine	1488.89	1437.27	1399.21	1453.53	1437.27	1501.03	1467.58	1470.57	1427.15	1462.49	1437.01	1437.22	1403.66	1425.91	1428.73	1460.51	1434.43
D-Biotin	8832.75	8081.12	8676.19	8034.06	7362.86	7453.92	7814.64	7798.81	8372.2	10696.7	7202.92	7039.77	10329.4	5134.63	6956.85	8165.25	8054.8
Acetylcarnitine DL	4.12824e+06	8.41403e+06	4.9059e+06	9.32775e+06	1.17633e+07	3.51344e+06	7.75668e+06	6.95985e+06	5.25391e+06	7.27863e+06	7.32941e+06	8.34481e+06	6.92609e+06	3.82934e+06	3.32835e+06	6.39723e+06	7.54999e+06
Deoxycytidine triphosphate (dCTP)	3631.5	4109.72	3032.58	3523.65	3800.54	3919.76	4019.51	4983.17	3936.16	3346.85	3148.71	3342.65	4456.89	3676.83	3909.85	3252.01	3051.11
S-Methyl-L-cysteine	1909.11	888.651	1101.37	1169.7	1311.02	2173.52	1687.23	1336.23	1361.3	2040.6	1327.31	2367.26	2035.42	2068.66	1423.89	2330.91	1340.86
3-Methylphenylacetic acid	1521.86	1457.69	1431.15	1577.79	1467.55	1484.93	1500.95	1492.41	1455.31	1483.25	1463.24	1458.88	1530.72	1454.06	1443.94	1488.82	1464.98
2'-Deoxyguanosine 5'-diphosphate (dGDP)	741.369	1600.81	1667.1	1566.48	1532.48	1821.29	1500.77	1907.32	1811.3	1536.59	1565.95	1717.13	1749.76	1987.82	760.072	868.013	1854.06
N-Acetyl-L-phenylalanine	1487.37	323.918	307.598	1628.82	1679.24	1576.02	1537	875.449	1510.02	1668.83	1467.09	1109.61	1585.07	568.122	502.077	1729.06	451.887
4-Pyridoxic acid	4115.84	680.162	5015.78	3610.8	2825.58	3702.18	3363.84	3882.99	3724.06	2011.26	2677.92	2795.75	2958.53	2978.49	6605.24	3601.11	2557.56
sn-Glycerol 3-phosphate	32896.7	32750	40761.2	37102.8	32619	41727.1	26513	28429.1	32576.5	50591.8	41373.7	25033	24733.4	40996.7	39564.4	53862.4	47278
Pantothenic Acid	54974.1	51439	18769.2	48611.3	46707.7	51975.9	49007.4	72221.4	66282.9	57056	16755.3	54553.7	50983.1	42840.7	45865.8	45699.7	36306.8
Succinote	1473.26	1444.02	1241.29	1262.96	1309.52	2387.66	822.625	1535.29	1625.57	1882.43	1340.72	1256.74	1574.36	1176.4	1710.93	1229.5	1232.46
3'-O-methylguanosine	508.3	2812.4	3024.46	1844.94	2382.5	2163.21	2010.02	1744.58	2092.84	2313.61	2525.75	854.178	1432.86	2104.86	1923.68	2238.45	1677.11
Orotate	873.594	2183.74	1851.34	1962.36	2203.28	2042.57	2100.83	556.104	2261.95	2290.97	1902.62	1161.32	2621.21	2513.65	1976.31	1986.36	2779.37
2-Isopropylmalic acid	3913.4	4389.35	3769.21	3512.21	2142.64	3747.3	3628.18	4156.92	3362.77	3317.46	4040.02	2891.44	4110.53	2468.96	3937.66	4393.35	2678.47
