# Supplementary material for: RIPK1 regulates starvation resistance by modulating aspartate catabolism
Source: Nat Commun. 2021 Oct 22;12:6144. doi: 10.1038/s41467-021-26423-4 (PMC8536712; doi:10.1038/s41467-021-26423-4)
Supplement: Supplementary file 10 — Supplementary Data 7 [file 41467_2021_26423_MOESM10_ESM.xlsx]

## Sheet: DESeq2_normalized
	WT				Ripk1-/-
Gene_ID	Count_1	Count_2	Count_3	Count_4	Count_5	Count_6	Count_7	Count_8
ENSMUSG00000000001	372.56	418.74	329.581	419.697	370.387	387.922	306.127	372.056
ENSMUSG00000000003	0	0	0	0	0	0	0	0
ENSMUSG00000000028	144.331	135.438	149.91	145.878	137.843	165.923	143.362	150.273
ENSMUSG00000000031	0	1.24255	3.30683	0	3.15671	1.53633	1.07791	1.03637
ENSMUSG00000000037	6.39893	11.183	6.61366	10.7615	10.5224	13.0588	9.70121	11.4001
ENSMUSG00000000049	0	0	1.10228	0	0	0	0	0
ENSMUSG00000000056	37.6826	47.217	39.682	43.0458	52.6118	57.6122	47.4281	36.2729
ENSMUSG00000000058	169.216	181.413	169.751	205.663	145.209	158.242	134.739	167.892
ENSMUSG00000000078	323.501	319.336	281.081	337.192	251.484	256.566	236.063	257.019
ENSMUSG00000000085	46.2145	47.217	44.0911	46.633	55.7685	34.5673	34.4932	42.4911
ENSMUSG00000000088	103.805	98.1617	124.557	138.703	79.9699	73.7436	84.0771	92.2368
ENSMUSG00000000093	0	0	0	0	0	0	0	0
ENSMUSG00000000094	0	0	1.10228	0	0	0	0	3.10911
ENSMUSG00000000103	0	0	0	0	0	0	0	0
ENSMUSG00000000120	0	0	0	0	0	0.768163	0	0
ENSMUSG00000000125	0	0	0	0	0	0	0	0
ENSMUSG00000000126	22.0408	9.94042	11.0228	25.1101	27.3581	20.7404	11.857	12.4364
ENSMUSG00000000127	56.8794	47.217	49.6025	59.7859	63.1342	48.3943	47.4281	53.8912
ENSMUSG00000000131	181.303	159.047	195.103	173.379	160.992	145.183	153.063	145.092
ENSMUSG00000000134	147.886	146.621	154.319	160.226	119.955	135.965	167.076	169.964
ENSMUSG00000000142	0	0	0	0	0	0	1.07791	1.03637
ENSMUSG00000000148	39.8156	42.2468	41.8865	63.373	31.5671	38.4081	45.2723	46.6366
ENSMUSG00000000149	194.812	182.655	195.103	182.945	171.514	152.864	174.622	185.51
ENSMUSG00000000154	0.710992	0	0	0	0	0	0	0
ENSMUSG00000000157	0	0	0	0	0	0	0	0
ENSMUSG00000000159	0	0	0	0	0	0	0	0
ENSMUSG00000000167	6.39893	6.21277	4.40911	0	2.10447	3.84081	4.31165	4.14547
ENSMUSG00000000168	98.1169	77.0383	100.307	102.832	65.2386	61.453	72.2201	60.1094
ENSMUSG00000000171	194.101	172.715	209.433	194.902	145.209	145.951	173.544	164.783
ENSMUSG00000000182	0	0	0	0	0	0	0	1.03637
ENSMUSG00000000183	0	0	0	0	0	0	0	0
ENSMUSG00000000184	105.227	114.315	102.512	89.6788	49.4551	59.1485	65.7526	59.073
ENSMUSG00000000194	129.401	161.532	148.807	169.792	145.209	144.415	165.998	175.146
ENSMUSG00000000197	0	0	0	0	0	0	0	0
ENSMUSG00000000202	0	0	0	0	0	0	0	0
ENSMUSG00000000204	0	0	0	0	0	0	0	0
ENSMUSG00000000214	0	0	0	0	0	0	0	0
ENSMUSG00000000215	0	0	0	0	0	0	0	0
ENSMUSG00000000216	0	0	0	0	0	0	0	0
ENSMUSG00000000223	2.84397	4.97021	4.40911	5.97859	12.6268	11.5224	7.54538	8.29095
ENSMUSG00000000244	0	0	0	0	0	0	0	1.03637
ENSMUSG00000000247	1.42198	1.24255	1.10228	5.97859	5.26118	2.30449	8.62329	6.21821
ENSMUSG00000000248	0	0	0	0	0	0	0	0
ENSMUSG00000000253	6.39893	8.69787	12.1251	7.1743	22.097	21.5086	31.2594	18.6546
ENSMUSG00000000263	0	0	0	0	0	0	0	0
ENSMUSG00000000266	29.1507	33.5489	18.7387	32.2844	28.4104	34.5673	24.792	24.8728
ENSMUSG00000000275	180.592	197.566	157.626	182.945	192.559	199.722	171.388	221.783
ENSMUSG00000000276	18.4858	17.3957	20.9433	17.9358	9.47012	10.7543	18.3245	15.5455
ENSMUSG00000000278	391.757	349.157	400.127	383.825	405.111	408.663	413.918	406.256
ENSMUSG00000000282	57.5904	50.9447	52.9093	45.4373	53.664	63.7575	71.1422	64.2548
ENSMUSG00000000290	0	1.24255	0	1.19572	0	0	5.38956	1.03637
ENSMUSG00000000295	24.8847	33.5489	27.5569	22.7186	17.888	11.5224	17.2466	18.6546
ENSMUSG00000000296	1.42198	0	1.10228	2.39143	0	1.53633	0	0
ENSMUSG00000000301	2.84397	0	7.71594	5.97859	3.15671	2.30449	3.23374	3.10911
ENSMUSG00000000303	0	0	0	0	0	0	0	0
ENSMUSG00000000305	0	0	0	0	0	0	0	0
ENSMUSG00000000308	0	0	0	0	0	0	1.07791	0
ENSMUSG00000000317	0	0	0	0	1.05224	0	0	0
ENSMUSG00000000318	0	0	0	0	0	0	0	0
ENSMUSG00000000320	0	0	0	0	0	0.768163	1.07791	0
ENSMUSG00000000325	20.6188	16.1532	22.0455	21.5229	29.4626	35.3355	39.8827	29.0183
ENSMUSG00000000326	120.158	121.77	127.864	119.572	143.104	119.065	116.414	133.692
ENSMUSG00000000339	36.9716	31.0638	58.4207	35.8715	39.985	36.8718	36.649	38.3456
ENSMUSG00000000340	8.53191	6.21277	7.71594	5.97859	10.5224	6.1453	2.15582	6.21821
ENSMUSG00000000346	279.42	273.362	310.842	300.125	310.41	307.265	307.205	298.474
ENSMUSG00000000355	49.0585	37.2766	39.682	46.633	41.0372	44.5534	64.6747	61.1457
ENSMUSG00000000359	0	0	0	0	1.05224	0.768163	0	1.03637
ENSMUSG00000000365	0	0	0	0	0	0	0	0
ENSMUSG00000000374	182.725	168.987	152.114	188.923	156.783	132.124	133.661	123.328
ENSMUSG00000000378	92.429	93.1915	100.307	90.8745	86.2833	69.9028	78.6876	86.0186
ENSMUSG00000000381	0	0	0	0	0	0	0	0
ENSMUSG00000000384	116.603	91.9489	105.819	111.202	64.1864	71.4392	81.9213	64.2548
ENSMUSG00000000385	0	0	0	1.19572	0	0	0	0
ENSMUSG00000000386	2.13298	0	2.20455	1.19572	1.05224	3.07265	0	4.14547
ENSMUSG00000000392	9.95389	7.45532	11.0228	9.56574	5.26118	4.60898	4.31165	5.18184
ENSMUSG00000000394	0	0	0	0	0	0	0	0
ENSMUSG00000000399	142.909	141.651	169.751	141.095	149.418	119.065	144.44	121.255
ENSMUSG00000000402	9.2429	3.72766	0	2.39143	8.41789	8.44979	7.54538	9.32732
ENSMUSG00000000409	0.710992	2.48511	2.20455	1.19572	1.05224	1.53633	0	3.10911
ENSMUSG00000000411	0	0	0	0	0	0	0	0
ENSMUSG00000000416	0	0	0	0	0	0	0	0
ENSMUSG00000000420	255.246	273.362	221.558	248.709	230.44	238.899	231.751	247.692
ENSMUSG00000000435	0	0	0	0	0	0	0	0
ENSMUSG00000000439	22.0408	53.4298	31.966	34.6758	29.4626	29.1902	33.4153	34.2002
ENSMUSG00000000440	0.710992	0	2.20455	1.19572	0	0	1.07791	1.03637
ENSMUSG00000000441	201.922	216.204	229.274	188.923	243.067	236.594	229.595	229.037
ENSMUSG00000000486	1.42198	2.48511	2.20455	0	6.31342	4.60898	2.15582	2.07274
ENSMUSG00000000489	0.710992	0	0	1.19572	0	0.768163	1.07791	1.03637
ENSMUSG00000000530	1.42198	0	0	1.19572	1.05224	1.53633	1.07791	2.07274
ENSMUSG00000000531	29.1507	27.3362	17.6364	27.5015	23.1492	30.7265	22.6361	32.1274
ENSMUSG00000000532	54.0354	67.0979	41.8865	69.3516	64.1864	56.8441	61.441	61.1457
ENSMUSG00000000538	108.071	115.557	101.41	101.636	107.328	115.224	102.402	98.455
ENSMUSG00000000544	0	0	0	0	0	0	0	0
ENSMUSG00000000552	78.2091	64.6128	84.8754	60.9816	78.9177	82.1934	101.324	80.8367
ENSMUSG00000000555	357.629	330.519	322.967	327.627	341.977	344.905	321.218	340.965
ENSMUSG00000000560	0	0	0	0	0	0	0	0
ENSMUSG00000000561	108.782	83.2511	90.3868	77.7216	49.4551	50.6988	71.1422	60.1094
ENSMUSG00000000562	0	0	0	0	0	0	0	0
ENSMUSG00000000563	373.271	367.796	388.002	381.434	349.342	343.369	397.749	348.22
ENSMUSG00000000567	22.0408	27.3362	17.6364	23.9143	30.5148	26.8857	32.3374	21.7637
ENSMUSG00000000568	422.329	351.643	423.275	401.761	375.648	377.936	448.411	373.093
ENSMUSG00000000579	23.4627	17.3957	24.2501	31.0887	26.3059	39.1763	24.792	34.2002
ENSMUSG00000000581	92.429	90.7064	87.0799	87.2874	68.3953	84.4979	77.6096	73.5822
ENSMUSG00000000594	43.3705	44.7319	34.1706	35.8715	53.664	59.1485	78.6876	55.9639
ENSMUSG00000000600	97.4059	123.013	87.0799	106.419	88.3878	96.7885	98.09	94.3095
ENSMUSG00000000605	66.8333	94.434	56.2162	52.6116	57.873	54.5396	52.8177	80.8367
ENSMUSG00000000606	0	0	0	0	0	0	0	0
ENSMUSG00000000617	0	0	0	0	0	0	0	0
ENSMUSG00000000627	0	0	0	0	0	0	0	0
ENSMUSG00000000628	39.1046	31.0638	33.0683	39.4587	34.7238	19.2041	31.2594	27.9819
ENSMUSG00000000631	92.429	124.255	68.3412	84.8959	128.373	129.82	119.648	135.764
ENSMUSG00000000632	0	0	0	0	0	0	0	0
ENSMUSG00000000673	0	0	0	0	1.05224	0	0	0
ENSMUSG00000000682	0	0	0	0	0	0	0	1.03637
ENSMUSG00000000686	1.42198	0	0	0	0	0	0	0
ENSMUSG00000000690	25.5957	21.1234	19.841	26.3058	30.5148	19.9722	25.8699	22.8001
ENSMUSG00000000693	144.331	167.745	155.421	161.422	123.112	113.688	122.882	124.364
ENSMUSG00000000701	0	0	0	0	0	0	0	0
ENSMUSG00000000706	0	1.24255	0	0	0	0	0	0
ENSMUSG00000000708	45.5035	33.5489	42.9888	47.8287	64.1864	53.7714	62.5189	43.5275
ENSMUSG00000000711	189.124	216.204	180.774	200.881	260.955	212.013	208.037	244.583
ENSMUSG00000000724	0	0	0	0	0	0	0	0
ENSMUSG00000000730	7.10992	6.21277	7.71594	8.37002	3.15671	2.30449	5.38956	2.07274
ENSMUSG00000000731	0.710992	0	0	0	1.05224	2.30449	2.15582	0
ENSMUSG00000000732	4.26595	2.48511	7.71594	2.39143	10.5224	10.7543	5.38956	6.21821
ENSMUSG00000000738	92.429	73.3106	90.3868	74.1345	119.955	111.384	150.908	128.51
ENSMUSG00000000739	1.42198	0	1.10228	0	0	0.768163	0	0
ENSMUSG00000000740	801.999	643.643	988.743	772.433	732.356	686.738	826.758	743.076
ENSMUSG00000000743	179.17	146.621	154.319	153.052	166.253	158.242	195.102	158.564
ENSMUSG00000000751	493.429	434.894	434.297	418.501	383.014	432.476	402.061	442.529
ENSMUSG00000000753	353.363	330.519	429.888	319.257	304.096	308.033	301.815	302.62
ENSMUSG00000000759	65.4113	84.4936	76.0571	96.8531	128.373	103.702	112.103	121.255
ENSMUSG00000000766	0	0	0	0	0	0	0	0
ENSMUSG00000000776	47.6365	48.4596	57.3184	27.5015	43.1417	36.8718	51.7398	38.3456
ENSMUSG00000000782	0.710992	1.24255	1.10228	0	0	1.53633	1.07791	2.07274
ENSMUSG00000000787	733.033	802.689	620.582	811.892	550.319	543.859	474.281	560.675
ENSMUSG00000000791	0.710992	1.24255	0	0	1.05224	1.53633	2.15582	1.03637
ENSMUSG00000000792	0	0	1.10228	0	1.05224	0.768163	0	0
ENSMUSG00000000794	0	0	0	0	1.05224	0	0	0
ENSMUSG00000000804	96.6949	109.345	82.6708	115.985	110.485	109.847	105.635	124.364
ENSMUSG00000000805	0	0	0	0	0	0	0	0
ENSMUSG00000000811	14.2198	14.9106	12.1251	11.9572	11.5746	14.5951	19.4024	16.5819
ENSMUSG00000000817	0	0	0	0	0	0	0	0
ENSMUSG00000000823	64.7003	54.6723	48.5002	68.1559	62.0819	67.5983	56.0514	58.0366
ENSMUSG00000000826	217.564	224.902	206.126	216.425	213.604	202.795	184.323	210.383
ENSMUSG00000000827	157.129	134.196	149.91	137.508	129.425	151.328	142.284	140.946
ENSMUSG00000000838	203.344	217.447	156.523	210.446	198.873	191.273	168.154	181.364
ENSMUSG00000000861	0	0	0	0	0	0	0	0
ENSMUSG00000000869	2.13298	0	0	0	2.10447	3.07265	1.07791	1.03637
ENSMUSG00000000876	37.6826	28.5787	36.3752	40.6544	48.4029	59.1485	48.506	36.2729
ENSMUSG00000000881	88.163	105.617	82.6708	77.7216	115.746	106.006	92.7004	96.3823
ENSMUSG00000000884	7.82091	7.45532	15.4319	10.7615	10.5224	10.7543	10.7791	10.3637
ENSMUSG00000000889	0	0	0	0	0	0	0	0
ENSMUSG00000000901	76.0762	74.5532	74.9549	58.5902	103.119	115.993	117.492	122.291
ENSMUSG00000000902	166.372	147.864	179.671	142.29	167.306	165.155	188.635	166.855
ENSMUSG00000000903	0	0	0	0	0	0	0	0
ENSMUSG00000000915	31.2837	42.2468	31.966	34.6758	38.9327	39.1763	38.8048	37.3093
ENSMUSG00000000916	43.3705	34.7915	37.4774	40.6544	39.985	36.1037	29.1036	33.1638
ENSMUSG00000000934	20.6188	23.6085	34.1706	27.5015	18.9402	16.1314	23.7141	16.5819
ENSMUSG00000000938	44.7925	37.2766	27.5569	38.263	78.9177	96.0204	70.0643	80.8367
ENSMUSG00000000942	3.55496	0	3.30683	3.58715	2.10447	1.53633	1.07791	2.07274
ENSMUSG00000000948	0	1.24255	0	3.58715	0	0	0	0
ENSMUSG00000000957	388.202	366.553	422.172	375.455	444.044	446.303	454.879	471.548
ENSMUSG00000000958	0	0	0	0	0	1.53633	3.23374	2.07274
ENSMUSG00000000959	61.1453	52.1872	74.9549	58.5902	48.4029	75.28	76.5317	65.2912
ENSMUSG00000000976	63.9893	60.8851	50.7048	55.003	66.2909	62.2212	49.5839	65.2912
ENSMUSG00000000982	0	0	0	0	0	0	0	0
ENSMUSG00000000983	0	0	0	0	0	0	0	0
ENSMUSG00000001014	0	1.24255	2.20455	0	0	0.768163	1.07791	0
ENSMUSG00000001016	240.315	206.264	263.444	197.293	217.813	210.477	215.582	206.237
ENSMUSG00000001017	233.916	239.813	225.967	242.731	235.701	210.477	237.141	247.692
ENSMUSG00000001018	40.5266	57.1574	47.3979	46.633	53.664	62.2212	62.5189	65.2912
ENSMUSG00000001020	281.553	196.323	343.911	230.773	251.484	268.857	322.296	312.983
ENSMUSG00000001021	1.42198	0	2.20455	2.39143	2.10447	2.30449	1.07791	3.10911
ENSMUSG00000001023	0	0	1.10228	0	1.05224	0	0	1.03637
ENSMUSG00000001025	2128.71	1719.69	2281.71	1848.58	1773.02	1605.46	1871.25	1884.12
ENSMUSG00000001027	0	0	0	0	0	0	0	0
ENSMUSG00000001029	0	0	0	0	0	0	0	0
ENSMUSG00000001034	62.5673	41.0043	69.4435	57.3944	77.8655	56.0759	73.298	58.0366
ENSMUSG00000001036	76.7872	73.3106	83.7731	75.3302	63.1342	96.0204	89.4667	80.8367
ENSMUSG00000001039	28.4397	24.8511	20.9433	19.1315	23.1492	23.8131	21.5582	23.8365
ENSMUSG00000001052	137.222	146.621	138.887	159.03	179.932	175.141	180.011	172.037
ENSMUSG00000001053	10.6649	7.45532	12.1251	10.7615	15.7835	12.2906	8.62329	11.4001
ENSMUSG00000001054	46.2145	43.4894	50.7048	40.6544	44.1939	55.3077	61.441	59.073
ENSMUSG00000001056	125.846	126.74	157.626	108.81	57.873	69.9028	59.2851	55.9639
ENSMUSG00000001062	33.4166	45.9745	45.1934	41.8501	53.664	48.3943	49.5839	42.4911
ENSMUSG00000001065	29.1507	38.5191	28.6592	31.0887	36.8283	29.1902	24.792	39.382
ENSMUSG00000001076	0	0	0	1.19572	2.10447	0.768163	0	0
ENSMUSG00000001082	157.129	171.472	175.262	161.422	177.828	172.068	182.167	153.383
ENSMUSG00000001089	202.633	200.051	155.421	200.881	172.567	180.518	134.739	149.237
ENSMUSG00000001095	0	0	0	0	0	0	0	0
ENSMUSG00000001098	262.356	223.66	251.319	294.146	226.231	221.231	171.388	205.201
ENSMUSG00000001100	108.782	100.647	97.0004	96.8531	116.798	96.7885	95.9341	104.673
ENSMUSG00000001103	0	0	0	0	0	0	0	0
ENSMUSG00000001105	56.1684	37.2766	57.3184	60.9816	54.7163	50.6988	52.8177	50.782
ENSMUSG00000001119	1900.48	2068.85	2082.2	1941.85	2645.32	2648.63	2661.36	2557.76
ENSMUSG00000001120	46.2145	53.4298	47.3979	40.6544	53.664	51.4669	74.3759	35.2365
ENSMUSG00000001123	141.487	140.409	145.501	168.596	143.104	160.546	153.063	159.601
ENSMUSG00000001127	155.707	145.379	163.137	123.159	151.522	141.342	173.544	143.019
ENSMUSG00000001128	16.3528	8.69787	7.71594	7.1743	18.9402	18.4359	11.857	14.5092
ENSMUSG00000001131	316.392	285.787	372.57	296.538	163.097	191.273	215.582	203.128
ENSMUSG00000001134	12.7979	7.45532	30.8638	8.37002	10.5224	16.8996	17.2466	17.6183
ENSMUSG00000001138	42.6595	29.8213	37.4774	32.2844	37.8805	44.5534	37.7269	36.2729
ENSMUSG00000001143	31.2837	41.0043	29.7615	47.8287	46.2984	42.249	32.3374	35.2365
ENSMUSG00000001150	177.037	187.626	191.796	199.685	183.089	187.432	163.843	190.692
ENSMUSG00000001151	159.973	191.353	144.398	162.618	158.888	152.096	160.609	192.765
ENSMUSG00000001155	0	0	0	0	1.05224	0	0	0
ENSMUSG00000001156	29.8617	29.8213	16.5342	22.7186	30.5148	31.4947	31.2594	39.382
ENSMUSG00000001157	63.9893	49.7021	60.6253	44.2415	65.2386	50.6988	48.506	67.3639
ENSMUSG00000001158	78.9201	77.0383	63.9321	72.9388	75.761	66.8302	74.3759	65.2912
ENSMUSG00000001166	2.13298	2.48511	6.61366	7.1743	5.26118	6.91347	5.38956	4.14547
ENSMUSG00000001168	0.710992	1.24255	0	1.19572	0	0	0	0
ENSMUSG00000001173	110.204	140.409	79.364	114.789	108.38	132.892	98.09	125.401
ENSMUSG00000001175	1185.94	1098.42	1178.33	1114.41	912.289	951.754	1003.54	988.695
ENSMUSG00000001211	123.713	126.74	134.478	102.832	143.104	149.792	144.44	145.092
ENSMUSG00000001225	0	0	0	0	0	0	0	0
ENSMUSG00000001227	0	0	1.10228	0	2.10447	0.768163	0	1.03637
ENSMUSG00000001228	369.716	359.098	337.297	326.431	454.566	430.939	481.827	433.202
ENSMUSG00000001229	137.222	113.072	110.228	119.572	107.328	132.124	136.895	146.128
ENSMUSG00000001240	0	0	0	0	0	0	0	1.03637
ENSMUSG00000001247	0	0	0	0	0	1.53633	2.15582	1.03637
ENSMUSG00000001248	76.0762	77.0383	73.8526	45.4373	88.3878	89.1069	107.791	97.4186
ENSMUSG00000001249	0	0	0	0	0	0	0	0
ENSMUSG00000001260	0	0	0	0	0	0	0	0
ENSMUSG00000001270	4.97695	4.97021	5.51139	4.78287	9.47012	8.44979	14.0129	9.32732
ENSMUSG00000001280	233.205	227.387	182.978	227.186	255.693	241.971	190.79	236.292
ENSMUSG00000001281	4.26595	6.21277	7.71594	5.97859	8.41789	4.60898	11.857	3.10911
ENSMUSG00000001285	106.649	98.1617	125.66	111.202	107.328	99.8612	106.713	111.928
ENSMUSG00000001288	208.321	202.536	231.478	194.902	242.014	272.698	269.478	219.71
ENSMUSG00000001289	140.776	125.498	163.137	113.593	156.783	144.415	159.531	129.546
ENSMUSG00000001300	49.0585	62.1277	51.807	45.4373	32.6193	26.8857	45.2723	27.9819
ENSMUSG00000001305	83.1861	68.3404	80.4663	65.7645	29.4626	35.3355	50.6618	37.3093
ENSMUSG00000001313	19.9078	24.8511	33.0683	8.37002	24.2014	26.8857	38.8048	38.3456
ENSMUSG00000001323	12.0869	19.8808	6.61366	4.78287	13.6791	17.6677	25.8699	13.4728
ENSMUSG00000001333	0.710992	1.24255	1.10228	0	0	0.768163	1.07791	2.07274
ENSMUSG00000001334	0	0	0	0	0	0	0	1.03637
ENSMUSG00000001348	2.13298	3.72766	2.20455	0	3.15671	0.768163	1.07791	2.07274
ENSMUSG00000001349	31.2837	24.8511	35.2729	32.2844	32.6193	20.7404	39.8827	35.2365
ENSMUSG00000001366	41.2376	37.2766	37.4774	51.4159	43.1417	35.3355	51.7398	29.0183
ENSMUSG00000001376	122.291	121.77	111.33	118.376	105.224	92.9477	89.4667	96.3823
ENSMUSG00000001380	290.085	273.362	274.467	292.951	228.335	208.94	197.258	235.256
ENSMUSG00000001383	157.129	137.923	149.91	136.312	176.776	160.546	176.778	168.928
ENSMUSG00000001403	272.31	264.664	292.104	240.339	246.223	241.971	251.153	257.019
ENSMUSG00000001415	401	386.434	413.354	389.804	279.895	332.615	321.218	337.856
ENSMUSG00000001416	821.196	812.63	931.424	819.066	667.118	596.094	651.059	603.166
ENSMUSG00000001418	285.819	278.332	321.865	285.776	364.074	347.978	385.892	374.129
ENSMUSG00000001419	200.5	209.991	165.342	188.923	210.447	203.563	201.569	202.092
ENSMUSG00000001420	0.710992	0	1.10228	0	3.15671	1.53633	0	2.07274
ENSMUSG00000001424	416.641	411.285	389.104	429.263	436.678	404.054	458.112	437.347
ENSMUSG00000001435	36.2606	34.7915	39.682	40.6544	55.7685	38.4081	46.3502	46.6366
ENSMUSG00000001436	68.2553	62.1277	77.1594	52.6116	34.7238	36.1037	49.5839	41.4547
ENSMUSG00000001440	1151.1	1226.4	1101.18	1192.13	896.505	834.225	884.965	893.35
ENSMUSG00000001441	227.518	202.536	192.899	187.728	237.805	248.885	240.374	208.31
ENSMUSG00000001444	0	0	1.10228	0	0	0	0	0
ENSMUSG00000001445	83.8971	65.8553	88.1822	78.9174	76.8132	73.7436	60.3631	82.9095
ENSMUSG00000001467	327.767	364.068	375.877	364.694	274.634	272.698	226.361	261.165
ENSMUSG00000001472	367.583	415.013	386.899	382.63	418.79	430.939	467.814	424.911
ENSMUSG00000001473	915.047	897.123	1069.21	931.464	728.147	732.059	789.031	774.167
ENSMUSG00000001482	71.0992	82.0085	85.9776	80.1131	105.224	80.6571	82.9992	96.3823
ENSMUSG00000001493	0	0	0	0	0	0	0	0
ENSMUSG00000001494	0	0	0	0	0	0	0	0
ENSMUSG00000001496	0	0	0	0	0	0	0	0
ENSMUSG00000001497	7.82091	9.94042	2.20455	4.78287	19.9925	12.2906	19.4024	12.4364
ENSMUSG00000001504	80.3421	79.5234	74.9549	65.7645	66.2909	50.6988	48.506	62.1821
ENSMUSG00000001506	5050.89	5342.98	5398.96	4917.99	6282.9	6066.95	6610.83	6701.16
ENSMUSG00000001507	59.7233	58.4	73.8526	44.2415	96.8057	106.006	93.7783	89.1277
ENSMUSG00000001508	0	0	0	1.19572	0	0	0	0
ENSMUSG00000001510	0	0	0	0	0	0	0	0
ENSMUSG00000001517	254.535	272.119	263.444	240.339	244.119	269.625	256.543	265.31
ENSMUSG00000001518	46.9255	37.2766	56.2162	40.6544	34.7238	36.1037	44.1944	44.5638
ENSMUSG00000001520	4.97695	2.48511	4.40911	4.78287	16.8358	11.5224	7.54538	6.21821
ENSMUSG00000001521	129.401	144.136	155.421	135.116	154.679	155.169	159.531	148.201
ENSMUSG00000001524	45.5035	34.7915	50.7048	31.0887	35.776	38.4081	48.506	50.782
ENSMUSG00000001525	2215.45	2104.88	2393.04	2188.16	2189.7	2213.08	2391.89	2292.45
ENSMUSG00000001542	73.9432	69.583	58.4207	106.419	77.8655	72.9755	77.6096	74.6185
ENSMUSG00000001552	75.3652	84.4936	94.7959	108.81	110.485	134.429	119.648	138.873
ENSMUSG00000001555	271.599	242.298	297.615	237.948	300.939	278.075	324.451	316.092
ENSMUSG00000001558	0	2.48511	0	0	0	0.768163	1.07791	0
ENSMUSG00000001566	0	0	0	0	0	0	0	0
ENSMUSG00000001569	103.805	111.83	93.6936	99.2445	74.7088	76.0481	78.6876	89.1277
ENSMUSG00000001576	305.016	316.851	299.819	322.844	279.895	245.812	282.413	300.547
ENSMUSG00000001583	0	0	1.10228	0	1.05224	0	0	0
ENSMUSG00000001588	0	0	0	0	0	0	0	0
ENSMUSG00000001604	0	1.24255	0	0	0	1.53633	0	0
ENSMUSG00000001622	0	0	0	0	0	0	0	0
ENSMUSG00000001627	191.968	155.319	179.671	192.511	90.4923	89.1069	95.9341	107.782
ENSMUSG00000001630	62.5673	74.5532	58.4207	64.5687	69.4476	65.2938	79.7655	62.1821
ENSMUSG00000001632	113.759	126.74	125.66	107.615	89.4401	84.4979	111.025	109.855
ENSMUSG00000001642	169.216	161.532	177.467	156.639	123.112	110.615	123.96	99.4914
ENSMUSG00000001655	51.9024	41.0043	50.7048	47.8287	63.1342	67.5983	73.298	65.2912
ENSMUSG00000001656	20.6188	23.6085	17.6364	15.5443	32.6193	42.249	35.5711	48.7093
ENSMUSG00000001657	44.7925	60.8851	45.1934	56.1987	37.8805	44.5534	33.4153	36.2729
ENSMUSG00000001661	90.296	99.4042	90.3868	107.615	69.4476	74.5118	60.3631	57.0003
ENSMUSG00000001663	9.95389	7.45532	7.71594	10.7615	31.5671	27.6539	25.8699	22.8001
ENSMUSG00000001665	2.13298	0	2.20455	3.58715	8.41789	9.98612	10.7791	9.32732
ENSMUSG00000001666	15.6418	6.21277	14.3296	15.5443	15.7835	16.1314	19.4024	15.5455
ENSMUSG00000001670	0	0	0	0	0	0	0	0
ENSMUSG00000001672	0	0	0	0	0	0	0	0
ENSMUSG00000001674	121.58	110.587	132.273	105.223	76.8132	66.8302	76.5317	72.5458
ENSMUSG00000001687	68.2553	57.1574	99.205	84.8959	62.0819	84.4979	61.441	68.4003
ENSMUSG00000001700	14.2198	21.1234	13.2273	10.7615	13.6791	20.7404	18.3245	11.4001
ENSMUSG00000001707	73.2322	74.5532	73.8526	62.1773	29.4626	43.7853	40.9606	35.2365
ENSMUSG00000001729	787.779	715.711	738.526	786.782	586.095	619.907	643.513	615.603
ENSMUSG00000001739	1.42198	2.48511	1.10228	0	2.10447	0.768163	2.15582	3.10911
ENSMUSG00000001741	0	0	0	1.19572	3.15671	0.768163	3.23374	1.03637
ENSMUSG00000001750	210.454	218.689	265.649	194.902	231.492	227.376	266.244	251.838
ENSMUSG00000001751	20.6188	16.1532	14.3296	17.9358	22.097	25.3494	25.8699	25.9092
ENSMUSG00000001755	24.1737	37.2766	40.7843	32.2844	32.6193	35.3355	30.1815	33.1638
ENSMUSG00000001761	281.553	252.238	286.592	295.342	251.484	274.234	228.517	253.91
ENSMUSG00000001763	0	0	2.20455	1.19572	2.10447	0	1.07791	0
ENSMUSG00000001767	99.5389	84.4936	104.716	117.18	70.4998	73.7436	67.9084	55.9639
ENSMUSG00000001768	109.493	95.6766	128.966	96.8531	180.985	188.2	168.154	181.364
ENSMUSG00000001773	0	0	0	0	0	0	0	0
ENSMUSG00000001774	135.089	127.983	123.455	115.985	82.0744	76.0481	70.0643	86.0186
ENSMUSG00000001783	280.131	247.268	313.047	306.104	310.41	267.321	288.88	277.747
ENSMUSG00000001785	137.932	132.953	127.864	135.116	92.5968	111.384	82.9992	96.3823
ENSMUSG00000001786	27.7287	37.2766	31.966	33.4801	26.3059	41.4808	40.9606	41.4547
ENSMUSG00000001794	510.492	475.898	628.298	472.308	500.864	542.323	619.799	534.766
ENSMUSG00000001802	0	0	0	0	0	0	0	0
ENSMUSG00000001804	0	0	0	0	0	0	0	0
ENSMUSG00000001815	0	0	0	0	0	0	0	0
ENSMUSG00000001819	1.42198	0	1.10228	2.39143	1.05224	0	0	15.5455
ENSMUSG00000001823	0	0	0	0	0	0	0	0
ENSMUSG00000001827	0	0	1.10228	0	0	0	0	0
ENSMUSG00000001829	68.9662	73.3106	105.819	77.7216	66.2909	75.28	85.155	81.8731
ENSMUSG00000001833	509.781	550.451	476.184	550.03	465.088	434.78	426.853	397.965
ENSMUSG00000001844	46.9255	47.217	61.7275	58.5902	47.3506	56.8441	62.5189	64.2548
ENSMUSG00000001847	644.159	595.183	667.98	602.642	570.312	583.804	620.877	563.784
ENSMUSG00000001855	142.909	157.804	105.819	100.44	106.276	101.398	107.791	106.746
ENSMUSG00000001864	10.6649	7.45532	9.9205	14.3486	23.1492	25.3494	25.8699	27.9819
ENSMUSG00000001865	0	0	0	0	0	0	0	0
ENSMUSG00000001870	394.601	427.438	350.524	408.935	301.992	277.307	324.451	263.238
ENSMUSG00000001891	147.175	129.226	115.739	136.312	145.209	147.487	135.817	135.764
ENSMUSG00000001901	0	0	0	0	0	0	0	0
ENSMUSG00000001909	113.759	114.315	121.251	123.159	91.5445	102.934	115.337	82.9095
ENSMUSG00000001910	282.264	273.362	278.876	279.798	320.932	292.67	293.192	278.783
ENSMUSG00000001911	247.425	294.485	210.535	255.884	335.663	320.324	330.919	365.838
ENSMUSG00000001918	17.7748	14.9106	8.81822	11.9572	21.0447	21.5086	16.1687	25.9092
ENSMUSG00000001924	1062.93	1127	1083.54	1090.49	1083.8	1001.68	1097.31	1037.4
ENSMUSG00000001930	0.710992	1.24255	1.10228	1.19572	0	1.53633	3.23374	0
ENSMUSG00000001942	30.5727	31.0638	19.841	39.4587	32.6193	29.1902	31.2594	30.0547
ENSMUSG00000001943	0	0	0	0	0	0	0	0
ENSMUSG00000001946	0	0	0	1.19572	1.05224	0.768163	0	0
ENSMUSG00000001948	0.710992	1.24255	1.10228	0	1.05224	0.768163	1.07791	0
ENSMUSG00000001962	83.1861	69.583	101.41	84.8959	102.067	92.1796	100.246	75.6549
ENSMUSG00000001964	157.84	161.532	194.001	154.248	150.47	139.037	146.596	147.164
ENSMUSG00000001983	14.9308	18.6383	12.1251	4.78287	5.26118	9.21796	9.70121	8.29095
ENSMUSG00000001985	0	0	0	0	0	0	0	0
ENSMUSG00000001986	46.9255	53.4298	31.966	38.263	44.1939	32.2628	21.5582	19.691
ENSMUSG00000001988	0.710992	1.24255	1.10228	1.19572	0	0.768163	2.15582	0
ENSMUSG00000001995	116.603	123.013	109.125	123.159	96.8057	86.8024	85.155	92.2368
ENSMUSG00000001998	37.6826	50.9447	26.4547	51.4159	39.985	26.8857	31.2594	23.8365
ENSMUSG00000001999	70.3882	70.8255	76.0571	87.2874	70.4998	87.5706	87.3108	71.5094
ENSMUSG00000002006	12.0869	9.94042	9.9205	9.56574	17.888	24.5812	40.9606	29.0183
ENSMUSG00000002007	0	0	0	0	0	0	0	1.03637
ENSMUSG00000002010	130.823	127.983	135.58	148.269	149.418	128.283	134.739	122.291
ENSMUSG00000002012	0	0	0	0	0	0	1.07791	1.03637
ENSMUSG00000002014	123.002	119.285	169.751	144.682	102.067	105.238	148.752	131.619
ENSMUSG00000002015	243.87	231.115	279.978	249.905	257.798	258.103	248.998	214.528
ENSMUSG00000002017	97.4059	93.1915	97.0004	82.5045	82.0744	80.6571	71.1422	91.2004
ENSMUSG00000002020	81.0531	74.5532	61.7275	76.5259	72.6043	82.1934	53.8956	97.4186
ENSMUSG00000002028	175.615	231.115	113.535	166.205	197.82	183.591	171.388	171.001
ENSMUSG00000002031	80.3421	62.1277	84.8754	52.6116	75.761	72.2073	76.5317	76.6913
ENSMUSG00000002032	0	0	0	0	0	0	1.07791	0
ENSMUSG00000002033	0	0	0	0	0	0	0	0
ENSMUSG00000002043	11.3759	11.183	16.5342	14.3486	10.5224	11.5224	23.7141	19.691
ENSMUSG00000002052	293.64	278.332	256.831	257.079	234.649	289.597	258.699	261.165
ENSMUSG00000002055	150.73	178.928	159.83	148.269	176.776	174.373	150.908	148.201
ENSMUSG00000002057	0	0	0	0	0	0	0	0
ENSMUSG00000002058	27.7287	17.3957	26.4547	19.1315	28.4104	33.7992	33.4153	37.3093
ENSMUSG00000002059	164.95	141.651	170.853	159.03	128.373	165.923	147.674	171.001
ENSMUSG00000002064	59.7233	60.8851	59.523	60.9816	52.6118	69.1347	63.5968	67.3639
ENSMUSG00000002068	88.163	77.0383	92.5913	77.7216	65.2386	75.28	53.8956	62.1821
ENSMUSG00000002076	0	0	0	1.19572	2.10447	0	0	1.03637
ENSMUSG00000002083	11.3759	13.6681	15.4319	10.7615	23.1492	21.5086	15.0908	26.9456
ENSMUSG00000002100	0	0	1.10228	0	0	0	0	0
ENSMUSG00000002102	453.613	390.162	448.627	428.067	353.551	377.168	389.126	371.02
ENSMUSG00000002103	75.3652	86.9787	63.9321	89.6788	83.1266	91.4114	104.557	81.8731
ENSMUSG00000002104	0	0	1.10228	0	0	0	2.15582	0
ENSMUSG00000002105	142.909	135.438	151.012	142.29	127.321	132.892	144.44	128.51
ENSMUSG00000002107	83.1861	131.711	94.7959	105.223	103.119	113.688	111.025	90.164
ENSMUSG00000002108	3.55496	3.72766	2.20455	2.39143	5.26118	4.60898	6.46747	8.29095
ENSMUSG00000002109	8.53191	8.69787	12.1251	13.1529	14.7313	10.7543	10.7791	14.5092
ENSMUSG00000002111	0	0	0	0	0	0	0	0
ENSMUSG00000002129	223.252	228.63	229.274	203.272	184.141	174.373	175.7	172.037
ENSMUSG00000002147	230.361	241.055	206.126	246.318	215.708	261.175	210.193	220.746
ENSMUSG00000002190	2.13298	1.24255	0	0	0	0	0	0
ENSMUSG00000002204	0	0	0	0	0	0	0	0
ENSMUSG00000002205	40.5266	52.1872	41.8865	38.263	47.3506	43.0171	61.441	60.1094
ENSMUSG00000002210	29.1507	24.8511	26.4547	32.2844	33.6716	15.3633	24.792	23.8365
ENSMUSG00000002221	142.909	144.136	155.421	127.942	143.104	136.733	142.284	150.273
ENSMUSG00000002222	109.493	89.4638	88.1822	110.006	116.798	95.2522	107.791	123.328
ENSMUSG00000002227	91.718	94.434	94.7959	84.8959	125.216	135.197	132.583	115.037
ENSMUSG00000002228	0.710992	0	5.51139	3.58715	0	1.53633	2.15582	2.07274
ENSMUSG00000002233	368.294	310.638	400.127	328.822	470.349	430.171	514.164	451.857
ENSMUSG00000002240	0	0	0	0	0	0	0	0
ENSMUSG00000002249	126.557	131.711	155.421	114.789	147.313	151.328	144.44	136.801
ENSMUSG00000002250	113.759	115.557	142.194	133.92	150.47	117.529	109.947	136.801
ENSMUSG00000002257	10.6649	3.72766	15.4319	4.78287	9.47012	12.2906	4.31165	6.21821
ENSMUSG00000002265	35.5496	37.2766	24.2501	46.633	49.4551	39.9445	31.2594	46.6366
ENSMUSG00000002266	0	0	0	0	0	0	0	0
ENSMUSG00000002274	9.95389	12.4255	9.9205	13.1529	4.20894	6.91347	6.46747	6.21821
ENSMUSG00000002279	12.0869	12.4255	12.1251	15.5443	12.6268	10.7543	19.4024	24.8728
ENSMUSG00000002280	42.6595	45.9745	49.6025	47.8287	41.0372	46.0898	56.0514	50.782
ENSMUSG00000002289	58.3014	41.0043	54.0116	63.373	44.1939	49.9306	49.5839	65.2912
ENSMUSG00000002297	167.794	222.417	232.581	209.251	177.828	149.024	145.518	134.728
ENSMUSG00000002307	52.6134	64.6128	63.9321	69.3516	87.3356	70.671	85.155	86.0186
ENSMUSG00000002308	34.8386	27.3362	31.966	47.8287	29.4626	26.8857	37.7269	44.5638
ENSMUSG00000002319	231.783	241.055	236.99	247.514	199.925	175.141	194.024	219.71
ENSMUSG00000002320	112.337	114.315	94.7959	118.376	111.537	113.688	98.09	108.819
ENSMUSG00000002324	0	0	0	0	0	0	0	0
ENSMUSG00000002325	71.8102	79.5234	88.1822	83.7002	125.216	117.529	94.8562	134.728
ENSMUSG00000002326	53.3244	48.4596	67.2389	72.9388	64.1864	74.5118	56.0514	69.4367
ENSMUSG00000002329	36.2606	36.034	39.682	38.263	36.8283	39.9445	40.9606	45.6002
ENSMUSG00000002332	81.7641	54.6723	76.0571	78.9174	90.4923	99.093	92.7004	94.3095
ENSMUSG00000002341	0	0	0	0	0	0	0	0
ENSMUSG00000002342	74.6542	57.1574	81.5685	69.3516	84.1789	78.3526	89.4667	92.2368
ENSMUSG00000002343	47.6365	43.4894	46.2957	41.8501	41.0372	37.64	45.2723	43.5275
ENSMUSG00000002345	35.5496	29.8213	38.5797	25.1101	34.7238	19.2041	26.9478	20.7274
ENSMUSG00000002346	12.7979	23.6085	12.1251	9.56574	12.6268	22.2767	29.1036	23.8365
ENSMUSG00000002365	300.75	284.545	292.104	339.584	208.343	235.058	173.544	209.346
ENSMUSG00000002372	214.72	180.17	244.706	160.226	170.462	194.345	209.115	200.019
ENSMUSG00000002379	90.296	62.1277	99.205	100.44	87.3356	80.6571	92.7004	91.2004
ENSMUSG00000002384	0	1.24255	0	0	0	0	0	0
ENSMUSG00000002393	63.2783	64.6128	55.1139	65.7645	56.8207	59.1485	61.441	53.8912
ENSMUSG00000002395	49.7695	42.2468	59.523	52.6116	75.761	69.9028	74.3759	90.164
ENSMUSG00000002396	31.2837	39.7617	41.8865	22.7186	31.5671	28.422	37.7269	34.2002
ENSMUSG00000002409	15.6418	19.8808	20.9433	15.5443	31.5671	30.7265	30.1815	32.1274
ENSMUSG00000002413	89.585	65.8553	60.6253	83.7002	66.2909	79.1208	76.5317	66.3276
ENSMUSG00000002416	25.5957	27.3362	24.2501	14.3486	18.9402	22.2767	18.3245	31.0911
ENSMUSG00000002428	46.9255	63.3702	47.3979	50.2201	56.8207	64.5257	66.8305	54.9275
ENSMUSG00000002455	214.72	214.962	239.194	212.838	236.753	231.985	211.271	204.165
ENSMUSG00000002458	58.3014	85.7362	67.2389	65.7645	66.2909	47.6261	60.3631	69.4367
ENSMUSG00000002459	4.26595	7.45532	8.81822	9.56574	9.47012	6.91347	7.54538	6.21821
ENSMUSG00000002475	0.710992	1.24255	0	2.39143	2.10447	1.53633	3.23374	0
ENSMUSG00000002477	218.275	183.898	235.887	197.293	207.29	180.518	203.725	178.255
ENSMUSG00000002486	29.8617	29.8213	28.6592	33.4801	41.0372	33.7992	45.2723	35.2365
ENSMUSG00000002489	16.3528	21.1234	18.7387	19.1315	21.0447	24.5812	23.7141	22.8001
ENSMUSG00000002496	137.932	131.711	142.194	121.963	148.365	165.155	148.752	143.019
ENSMUSG00000002500	0	0	1.10228	1.19572	0	0	0	0
ENSMUSG00000002504	14.2198	19.8808	24.2501	19.1315	45.2461	33.031	34.4932	40.4184
ENSMUSG00000002524	364.739	354.128	421.07	402.957	358.812	385.618	405.295	353.402
ENSMUSG00000002546	191.257	202.536	201.717	228.382	255.693	268.089	267.322	259.092
ENSMUSG00000002550	98.8279	110.587	112.432	94.4617	111.537	100.629	140.129	109.855
ENSMUSG00000002565	0	0	1.10228	0	0	0	0	0
ENSMUSG00000002578	0	1.24255	4.40911	2.39143	4.20894	7.68163	1.07791	7.25458
ENSMUSG00000002580	26.3067	19.8808	20.9433	23.9143	21.0447	19.2041	17.2466	25.9092
ENSMUSG00000002588	0	0	0	0	0	0	0	0
ENSMUSG00000002602	1561.34	1532.07	1467.13	1524.54	1083.8	1105.39	1020.78	1142.08
ENSMUSG00000002603	95.984	85.7362	103.614	99.2445	76.8132	86.0342	85.155	84.9822
ENSMUSG00000002608	80.3421	73.3106	84.8754	86.0917	83.1266	86.0342	77.6096	89.1277
ENSMUSG00000002617	2.84397	1.24255	6.61366	5.97859	4.20894	4.60898	7.54538	5.18184
ENSMUSG00000002625	36.2606	29.8213	34.1706	40.6544	43.1417	43.0171	42.0386	31.0911
ENSMUSG00000002633	0	0	0	0	0	0	0	0
ENSMUSG00000002635	30.5727	19.8808	26.4547	29.8929	13.6791	21.5086	21.5582	19.691
ENSMUSG00000002658	150.019	135.438	180.774	154.248	171.514	190.504	174.622	178.255
ENSMUSG00000002660	55.4574	59.6425	69.4435	64.5687	50.5073	52.2351	52.8177	46.6366
ENSMUSG00000002661	14.2198	3.72766	13.2273	8.37002	9.47012	7.68163	15.0908	18.6546
ENSMUSG00000002664	0.710992	0	0	0	1.05224	1.53633	1.07791	2.07274
ENSMUSG00000002668	0	0	0	0	0	0	0	0
ENSMUSG00000002679	73.9432	78.2808	77.1594	78.9174	77.8655	63.7575	64.6747	53.8912
ENSMUSG00000002688	52.6134	58.4	46.2957	47.8287	46.2984	45.3216	40.9606	47.6729
ENSMUSG00000002699	0	0	0	0	0	0	0	0
ENSMUSG00000002718	359.051	415.013	317.456	399.37	286.208	292.67	297.504	277.747
ENSMUSG00000002728	111.626	114.315	131.171	126.746	84.1789	96.7885	77.6096	99.4914
ENSMUSG00000002731	42.6595	42.2468	45.1934	39.4587	42.0894	40.7126	47.4281	41.4547
ENSMUSG00000002732	29.8617	23.6085	31.966	39.4587	34.7238	35.3355	28.0257	26.9456
ENSMUSG00000002733	103.805	99.4042	100.307	94.4617	56.8207	72.2073	67.9084	61.1457
ENSMUSG00000002741	192.679	187.626	231.478	204.468	178.88	191.273	174.622	156.492
ENSMUSG00000002748	674.021	720.681	585.309	646.883	628.185	676.752	638.124	698.512
ENSMUSG00000002763	53.3244	57.1574	61.7275	58.5902	72.6043	70.671	84.0771	87.0549
ENSMUSG00000002767	66.1223	68.3404	68.3412	72.9388	65.2386	63.7575	84.0771	76.6913
ENSMUSG00000002768	60.4343	57.1574	74.9549	87.2874	88.3878	81.4253	93.7783	66.3276
ENSMUSG00000002769	0	1.24255	3.30683	0	0	0.768163	1.07791	3.10911
ENSMUSG00000002771	3.55496	2.48511	4.40911	3.58715	4.20894	6.1453	5.38956	4.14547
ENSMUSG00000002778	159.973	170.23	197.308	188.923	218.865	206.636	223.128	211.419
ENSMUSG00000002781	7.82091	9.94042	17.6364	7.1743	10.5224	12.2906	8.62329	8.29095
ENSMUSG00000002791	0	1.24255	0	1.19572	1.05224	0.768163	2.15582	0
ENSMUSG00000002797	7.10992	4.97021	8.81822	7.1743	7.36565	5.37714	7.54538	4.14547
ENSMUSG00000002799	0.710992	0	2.20455	0	2.10447	0.768163	0	0
ENSMUSG00000002803	19.9078	22.366	27.5569	22.7186	27.3581	18.4359	32.3374	30.0547
ENSMUSG00000002804	17.7748	22.366	26.4547	20.3272	23.1492	27.6539	18.3245	24.8728
ENSMUSG00000002808	19.9078	29.8213	14.3296	22.7186	29.4626	33.7992	34.4932	25.9092
ENSMUSG00000002812	253.113	253.481	278.876	294.146	260.955	291.134	293.192	307.801
ENSMUSG00000002814	25.5957	12.4255	27.5569	32.2844	29.4626	38.4081	35.5711	26.9456
ENSMUSG00000002820	36.9716	28.5787	24.2501	33.4801	26.3059	37.64	32.3374	35.2365
ENSMUSG00000002825	37.6826	32.3064	37.4774	17.9358	18.9402	27.6539	20.4803	18.6546
ENSMUSG00000002831	0.710992	0	0	0	0	0.768163	2.15582	0
ENSMUSG00000002833	180.592	172.715	182.978	172.183	179.932	184.359	217.738	189.655
ENSMUSG00000002835	178.459	175.2	185.183	165.009	177.828	209.708	201.569	177.219
ENSMUSG00000002844	63.9893	43.4894	61.7275	66.9602	71.552	73.7436	73.298	82.9095
ENSMUSG00000002845	77.4982	69.583	87.0799	72.9388	92.5968	99.8612	91.6225	97.4186
ENSMUSG00000002846	29.8617	31.0638	28.6592	20.3272	33.6716	24.5812	24.792	21.7637
ENSMUSG00000002847	3.55496	2.48511	0	8.37002	2.10447	8.44979	7.54538	3.10911
ENSMUSG00000002870	571.638	542.996	520.275	551.226	537.693	543.091	510.93	573.112
ENSMUSG00000002871	41.9485	34.7915	39.682	39.4587	51.5596	53.7714	56.0514	53.8912
ENSMUSG00000002881	176.326	208.749	145.501	221.208	188.35	182.055	162.765	175.146
ENSMUSG00000002885	38.3936	52.1872	38.5797	49.0244	44.1939	37.64	38.8048	43.5275
ENSMUSG00000002897	81.0531	59.6425	66.1366	65.7645	57.873	64.5257	70.0643	63.2185
ENSMUSG00000002900	606.476	637.43	570.98	646.883	424.051	399.445	434.398	369.983
ENSMUSG00000002908	4.26595	1.24255	2.20455	3.58715	3.15671	6.91347	9.70121	6.21821
ENSMUSG00000002910	7.10992	6.21277	3.30683	16.74	7.36565	9.98612	12.9349	8.29095
ENSMUSG00000002930	0	0	0	0	0	0	0	0
ENSMUSG00000002944	0	0	0	0	0	0	0	0
ENSMUSG00000002948	69.6772	68.3404	81.5685	88.4831	108.38	116.761	98.09	125.401
ENSMUSG00000002949	86.0301	68.3404	69.4435	57.3944	84.1789	81.4253	68.9863	61.1457
ENSMUSG00000002957	327.767	283.302	327.376	288.168	323.036	282.684	298.582	292.256
ENSMUSG00000002963	48.3475	59.6425	78.2617	45.4373	48.4029	51.4669	56.0514	44.5638
ENSMUSG00000002968	100.25	100.647	106.921	101.636	119.955	107.543	111.025	129.546
ENSMUSG00000002980	1.42198	2.48511	1.10228	1.19572	4.20894	3.07265	2.15582	2.07274
ENSMUSG00000002981	204.055	176.443	189.592	197.293	195.716	210.477	185.401	183.437
ENSMUSG00000002983	42.6595	36.034	47.3979	51.4159	64.1864	74.5118	59.2851	78.764
ENSMUSG00000002984	125.135	145.379	166.444	148.269	81.0222	80.6571	105.635	90.164
ENSMUSG00000002985	7.10992	6.21277	6.61366	5.97859	7.36565	7.68163	6.46747	8.29095
ENSMUSG00000002992	0	0	0	0	0	0	0	0
ENSMUSG00000002996	99.5389	132.953	73.8526	105.223	155.731	136.733	140.129	152.346
ENSMUSG00000002997	201.922	191.353	188.489	205.663	159.94	179.75	151.986	168.928
ENSMUSG00000003031	147.175	125.498	106.921	143.486	190.455	175.909	167.076	201.055
ENSMUSG00000003032	57.5904	57.1574	56.2162	51.4159	42.0894	43.0171	39.8827	48.7093
ENSMUSG00000003033	118.736	127.983	117.944	117.18	141	122.138	143.362	140.946
ENSMUSG00000003037	122.291	116.8	124.557	141.095	139.947	115.993	137.973	148.201
ENSMUSG00000003038	196.234	188.868	224.865	199.685	243.067	235.058	215.582	222.819
ENSMUSG00000003039	107.36	121.77	109.125	108.81	95.7535	112.92	140.129	117.11
ENSMUSG00000003051	0	0	0	0	0	0	0	0
ENSMUSG00000003053	0	0	0	0	0	0	0	0
ENSMUSG00000003062	80.3421	73.3106	90.3868	84.8959	70.4998	72.9755	80.8434	66.3276
ENSMUSG00000003068	217.564	213.719	282.183	212.838	224.126	212.013	260.855	223.856
ENSMUSG00000003070	6.39893	4.97021	3.30683	13.1529	8.41789	19.2041	15.0908	20.7274
ENSMUSG00000003072	376.826	319.336	407.843	324.039	319.88	319.556	386.97	364.802
ENSMUSG00000003099	127.979	129.226	120.148	154.248	131.529	99.093	117.492	115.037
ENSMUSG00000003119	76.7872	85.7362	74.9549	78.9174	46.2984	66.8302	59.2851	60.1094
ENSMUSG00000003123	7.82091	17.3957	12.1251	2.39143	16.8358	15.3633	14.0129	12.4364
ENSMUSG00000003131	317.103	341.702	303.126	340.779	248.328	275.77	257.621	251.838
ENSMUSG00000003134	5.68794	3.72766	3.30683	3.58715	3.15671	4.60898	2.15582	7.25458
ENSMUSG00000003135	82.4751	82.0085	77.1594	95.6574	88.3878	77.5845	74.3759	91.2004
ENSMUSG00000003153	2.13298	1.24255	2.20455	3.58715	3.15671	8.44979	4.31165	3.10911
ENSMUSG00000003154	41.2376	28.5787	42.9888	43.0458	63.1342	62.2212	57.1293	57.0003
ENSMUSG00000003161	186.991	170.23	163.137	180.553	152.574	169.764	171.388	171.001
ENSMUSG00000003166	134.378	121.77	131.171	130.333	152.574	147.487	172.466	163.746
ENSMUSG00000003178	19.9078	26.0936	15.4319	17.9358	15.7835	13.0588	9.70121	12.4364
ENSMUSG00000003184	49.7695	42.2468	61.7275	52.6116	52.6118	69.1347	58.2072	65.2912
ENSMUSG00000003190	11.3759	8.69787	3.30683	16.74	14.7313	9.98612	11.857	8.29095
ENSMUSG00000003198	9.95389	13.6681	4.40911	11.9572	14.7313	15.3633	7.54538	15.5455
ENSMUSG00000003199	81.7641	75.7957	84.8754	68.1559	115.746	107.543	122.882	103.637
ENSMUSG00000003200	211.876	196.323	227.069	199.685	198.873	213.549	219.894	223.856
ENSMUSG00000003206	0	0	0	0	0	0	0	0
ENSMUSG00000003208	16.3528	11.183	31.966	22.7186	13.6791	18.4359	29.1036	18.6546
ENSMUSG00000003226	346.253	431.166	266.751	389.804	340.924	321.86	283.491	311.947
ENSMUSG00000003227	3.55496	2.48511	1.10228	1.19572	1.05224	1.53633	2.15582	2.07274
ENSMUSG00000003228	40.5266	41.0043	50.7048	51.4159	41.0372	38.4081	16.1687	37.3093
ENSMUSG00000003233	57.5904	47.217	35.2729	55.003	56.8207	67.5983	65.7526	59.073
ENSMUSG00000003234	103.805	105.617	111.33	86.0917	96.8057	90.6432	106.713	134.728
ENSMUSG00000003235	144.331	120.528	190.694	123.159	118.903	144.415	137.973	127.473
ENSMUSG00000003269	102.383	93.1915	100.307	95.6574	99.9624	109.847	93.7783	116.073
ENSMUSG00000003271	0	0	0	0	1.05224	0	1.07791	0
ENSMUSG00000003273	7.10992	3.72766	5.51139	8.37002	12.6268	19.2041	20.4803	15.5455
ENSMUSG00000003279	0.710992	0	1.10228	0	0	0	0	1.03637
ENSMUSG00000003282	11.3759	17.3957	12.1251	13.1529	11.5746	20.7404	3.23374	14.5092
ENSMUSG00000003283	2.13298	1.24255	1.10228	1.19572	6.31342	9.98612	6.46747	6.21821
ENSMUSG00000003299	79.6311	55.9149	84.8754	74.1345	65.2386	49.1624	67.9084	45.6002
ENSMUSG00000003308	75.3652	69.583	78.2617	101.636	96.8057	89.8751	82.9992	71.5094
ENSMUSG00000003309	0	0	0	0	0	0	0	0
ENSMUSG00000003316	500.539	501.991	405.638	503.397	593.461	585.34	520.631	549.275
ENSMUSG00000003341	1.42198	1.24255	1.10228	0	2.10447	2.30449	4.31165	2.07274
ENSMUSG00000003344	61.1453	105.617	66.1366	71.743	148.365	113.688	129.349	124.364
ENSMUSG00000003345	452.191	413.77	487.207	502.201	461.932	441.694	481.827	453.929
ENSMUSG00000003346	159.973	126.74	182.978	155.443	143.104	165.155	171.388	182.401
ENSMUSG00000003348	33.4166	22.366	29.7615	43.0458	27.3581	20.7404	21.5582	20.7274
ENSMUSG00000003352	150.019	151.591	145.501	157.835	174.671	196.65	220.972	207.274
ENSMUSG00000003354	2.13298	3.72766	1.10228	3.58715	5.26118	0.768163	7.54538	2.07274
ENSMUSG00000003355	17.7748	18.6383	19.841	15.5443	22.097	23.0449	15.0908	22.8001
ENSMUSG00000003360	272.31	280.817	319.66	255.884	278.843	219.695	240.374	240.437
ENSMUSG00000003363	137.932	145.379	168.648	149.465	206.238	221.231	215.582	206.237
ENSMUSG00000003378	73.2322	70.8255	73.8526	80.1131	106.276	115.224	126.116	118.146
ENSMUSG00000003379	0	0	0	0	0	0.768163	0	0
ENSMUSG00000003380	63.2783	64.6128	66.1366	52.6116	68.3953	74.5118	89.4667	80.8367
ENSMUSG00000003382	49.0585	48.4596	52.9093	59.7859	57.873	57.6122	48.506	55.9639
ENSMUSG00000003402	305.727	284.545	326.274	267.841	323.036	318.788	361.1	324.383
ENSMUSG00000003410	0	0	0	1.19572	0	0	0	0
ENSMUSG00000003411	2.84397	0	1.10228	0	1.05224	3.84081	4.31165	3.10911
ENSMUSG00000003418	0	0	0	0	0	0	0	0
ENSMUSG00000003420	60.4343	43.4894	63.9321	64.5687	102.067	92.1796	118.57	121.255
ENSMUSG00000003421	99.5389	79.5234	85.9776	92.0702	75.761	79.1208	85.155	79.8004
ENSMUSG00000003423	74.6542	65.8553	66.1366	56.1987	64.1864	73.7436	75.4538	67.3639
ENSMUSG00000003429	809.109	666.008	830.015	704.278	598.722	595.326	652.137	608.348
ENSMUSG00000003435	349.097	340.46	380.286	312.082	372.492	362.573	406.373	334.747
ENSMUSG00000003436	0	0	0	0	0	0	0	0
ENSMUSG00000003437	86.7411	101.889	117.944	95.6574	94.7012	93.7159	111.025	87.0549
ENSMUSG00000003438	124.424	125.498	121.251	114.789	101.015	85.2661	113.181	99.4914
ENSMUSG00000003444	69.6772	52.1872	79.364	59.7859	52.6118	45.3216	66.8305	55.9639
ENSMUSG00000003452	5.68794	4.97021	8.81822	11.9572	6.31342	6.1453	12.9349	9.32732
ENSMUSG00000003458	186.991	167.745	170.853	160.226	168.358	172.068	210.193	166.855
ENSMUSG00000003464	127.979	157.804	167.546	145.878	139.947	152.864	142.284	133.692
ENSMUSG00000003469	2.13298	2.48511	2.20455	4.78287	4.20894	4.60898	2.15582	1.03637
ENSMUSG00000003476	0	0	0	0	0	0	0	0
ENSMUSG00000003477	0	0	0	0	0	0	1.07791	0
ENSMUSG00000003484	0	0	0	0	0	0	0	0
ENSMUSG00000003500	123.002	113.072	126.762	129.137	113.641	114.456	126.116	120.219
ENSMUSG00000003505	0	0	0	0	0	0	0	0
ENSMUSG00000003518	42.6595	29.8213	47.3979	46.633	34.7238	39.9445	38.8048	37.3093
ENSMUSG00000003526	3.55496	0	2.20455	0	0	2.30449	1.07791	3.10911
ENSMUSG00000003527	65.4113	73.3106	71.648	59.7859	64.1864	43.0171	67.9084	81.8731
ENSMUSG00000003528	175.615	162.774	211.637	166.205	215.708	168.996	201.569	212.456
ENSMUSG00000003531	39.8156	43.4894	50.7048	38.263	50.5073	38.4081	49.5839	44.5638
ENSMUSG00000003534	128.69	108.102	103.614	95.6574	154.679	139.037	172.466	134.728
ENSMUSG00000003541	104.516	100.647	113.535	121.963	93.649	76.8163	85.155	75.6549
ENSMUSG00000003545	2.13298	3.72766	4.40911	7.1743	0	6.91347	14.0129	5.18184
ENSMUSG00000003546	19.1968	21.1234	26.4547	16.74	32.6193	45.3216	38.8048	29.0183
ENSMUSG00000003549	98.1169	85.7362	106.921	83.7002	63.1342	59.9167	62.5189	51.8184
ENSMUSG00000003555	0	0	0	0	0	0	0	0
ENSMUSG00000003559	4.97695	1.24255	4.40911	3.58715	8.41789	3.07265	2.15582	4.14547
ENSMUSG00000003573	59.7233	60.8851	63.9321	58.5902	82.0744	69.9028	84.0771	76.6913
ENSMUSG00000003575	46.2145	42.2468	47.3979	49.0244	69.4476	69.1347	77.6096	67.3639
ENSMUSG00000003581	22.7518	21.1234	24.2501	22.7186	17.888	30.7265	19.4024	25.9092
ENSMUSG00000003585	0.710992	1.24255	0	2.39143	7.36565	7.68163	5.38956	3.10911
ENSMUSG00000003604	40.5266	38.5191	49.6025	62.1773	34.7238	29.9584	28.0257	31.0911
ENSMUSG00000003617	10.6649	13.6681	20.9433	19.1315	63.1342	49.1624	70.0643	49.7457
ENSMUSG00000003623	76.7872	57.1574	52.9093	63.373	75.761	77.5845	66.8305	65.2912
ENSMUSG00000003644	35.5496	28.5787	36.3752	43.0458	49.4551	46.8579	49.5839	53.8912
ENSMUSG00000003657	0	0	0	0	0	0	0	0
ENSMUSG00000003660	709.57	798.962	653.651	749.715	643.968	624.516	613.332	658.094
ENSMUSG00000003662	81.0531	75.7957	84.8754	81.3088	79.9699	75.28	84.0771	75.6549
ENSMUSG00000003665	1.42198	4.97021	1.10228	0	1.05224	0.768163	0	1.03637
ENSMUSG00000003680	84.6081	85.7362	93.6936	72.9388	89.4401	95.2522	101.324	95.3459
ENSMUSG00000003721	88.874	78.2808	101.41	101.636	123.112	127.515	140.129	123.328
ENSMUSG00000003731	192.679	188.868	178.569	165.009	131.529	149.024	161.687	179.292
ENSMUSG00000003746	34.8386	29.8213	37.4774	33.4801	18.9402	19.2041	17.2466	23.8365
ENSMUSG00000003752	18.4858	18.6383	16.5342	21.5229	10.5224	21.5086	24.792	30.0547
ENSMUSG00000003762	23.4627	17.3957	26.4547	21.5229	15.7835	20.7404	23.7141	33.1638
ENSMUSG00000003778	157.84	176.443	145.501	165.009	172.567	188.2	174.622	161.673
ENSMUSG00000003779	342.698	342.945	330.683	341.975	307.253	357.964	315.828	336.82
ENSMUSG00000003808	143.62	137.923	157.626	130.333	106.276	91.4114	123.96	127.473
ENSMUSG00000003809	34.8386	32.3064	35.2729	27.5015	41.0372	44.5534	36.649	40.4184
ENSMUSG00000003810	182.014	182.655	164.239	154.248	169.41	168.996	173.544	153.383
ENSMUSG00000003812	39.1046	33.5489	44.0911	35.8715	43.1417	49.9306	54.9735	47.6729
ENSMUSG00000003813	85.3191	77.0383	89.2845	92.0702	84.1789	84.4979	99.1679	65.2912
ENSMUSG00000003814	1992.2	1925.96	2100.94	1969.35	2030.82	2117.83	2183.85	2053.05
ENSMUSG00000003824	18.4858	17.3957	22.0455	22.7186	27.3581	29.9584	32.3374	32.1274
ENSMUSG00000003847	307.86	392.647	223.762	292.951	344.081	396.372	288.88	310.911
ENSMUSG00000003848	98.1169	85.7362	106.921	87.2874	61.0297	60.6849	62.5189	62.1821
ENSMUSG00000003849	26.3067	29.8213	27.5569	26.3058	42.0894	36.8718	31.2594	40.4184
ENSMUSG00000003863	17.7748	8.69787	14.3296	13.1529	23.1492	16.8996	18.3245	19.691
ENSMUSG00000003865	125.135	123.013	130.069	113.593	164.149	170.532	204.803	137.837
ENSMUSG00000003868	167.794	134.196	219.353	157.835	136.791	135.197	149.83	145.092
ENSMUSG00000003872	1.42198	1.24255	1.10228	1.19572	0	0	1.07791	1.03637
ENSMUSG00000003873	206.188	192.596	232.581	178.162	177.828	142.11	181.089	162.71
ENSMUSG00000003882	0	0	0	0	0	0	0	0
ENSMUSG00000003923	133.667	116.8	125.66	117.18	86.2833	119.833	114.259	86.0186
ENSMUSG00000003929	22.7518	34.7915	16.5342	20.3272	28.4104	23.8131	25.8699	31.0911
ENSMUSG00000003934	0.710992	2.48511	3.30683	1.19572	3.15671	3.07265	3.23374	2.07274
ENSMUSG00000003948	75.3652	70.8255	60.6253	77.7216	55.7685	53.0032	59.2851	66.3276
ENSMUSG00000003949	22.7518	18.6383	25.3524	23.9143	27.3581	21.5086	15.0908	18.6546
ENSMUSG00000003955	174.193	173.957	203.921	167.4	265.163	236.594	237.141	203.128
ENSMUSG00000003970	1818.72	1606.62	2127.4	1827.06	1444.72	1465.65	1698.79	1583.57
ENSMUSG00000003974	0	0	0	0	0	0	0	0
ENSMUSG00000003992	37.6826	58.4	58.4207	58.5902	73.6565	93.7159	92.7004	121.255
ENSMUSG00000004018	15.6418	16.1532	20.9433	11.9572	9.47012	13.0588	18.3245	12.4364
ENSMUSG00000004031	0	0	0	0	0	0	0	0
ENSMUSG00000004032	39.1046	38.5191	56.2162	41.8501	56.8207	62.9894	89.4667	74.6185
ENSMUSG00000004035	1.42198	1.24255	2.20455	0	6.31342	9.21796	4.31165	10.3637
ENSMUSG00000004038	0	0	0	0	0	0	0	0
ENSMUSG00000004040	268.755	295.728	254.626	266.645	264.111	228.144	252.231	258.056
ENSMUSG00000004043	19.9078	13.6681	26.4547	19.1315	34.7238	28.422	29.1036	23.8365
ENSMUSG00000004044	1112.7	1025.11	1155.19	1049.84	1020.67	988.626	1071.44	1014.6
ENSMUSG00000004054	63.9893	57.1574	74.9549	66.9602	77.8655	94.484	103.48	94.3095
ENSMUSG00000004056	218.986	214.962	213.842	209.251	226.231	223.535	232.829	218.674
ENSMUSG00000004069	105.227	79.5234	106.921	112.397	71.552	72.2073	97.0121	78.764
ENSMUSG00000004070	83.8971	54.6723	91.489	69.3516	81.0222	84.4979	84.0771	92.2368
ENSMUSG00000004071	83.1861	85.7362	59.523	65.7645	91.5445	75.28	82.9992	82.9095
ENSMUSG00000004085	106.649	149.106	125.66	126.746	99.9624	88.3387	82.9992	108.819
ENSMUSG00000004096	142.909	154.077	165.342	160.226	145.209	155.937	162.765	151.31
ENSMUSG00000004098	63.9893	70.8255	62.8298	35.8715	91.5445	120.602	131.505	120.219
ENSMUSG00000004099	676.865	738.077	647.037	679.168	649.23	617.603	598.241	641.512
ENSMUSG00000004100	98.8279	120.528	155.421	105.223	52.6118	60.6849	45.2723	57.0003
ENSMUSG00000004105	269.466	270.877	252.422	215.229	231.492	231.985	234.985	235.256
ENSMUSG00000004110	0	0	0	1.19572	0	0	0	0
ENSMUSG00000004113	0	1.24255	0	0	0	0	0	1.03637
ENSMUSG00000004127	50.4804	48.4596	35.2729	31.0887	26.3059	29.1902	23.7141	20.7274
ENSMUSG00000004151	12.0869	21.1234	23.1478	19.1315	15.7835	16.1314	15.0908	10.3637
ENSMUSG00000004187	4.97695	3.72766	5.51139	4.78287	6.31342	3.84081	6.46747	6.21821
ENSMUSG00000004207	1811.61	1842.71	1915.76	1830.64	2284.4	2282.21	2381.11	2409.56
ENSMUSG00000004221	57.5904	60.8851	60.6253	64.5687	75.761	66.8302	66.8305	61.1457
ENSMUSG00000004231	0	0	0	0	0	0	0	0
ENSMUSG00000004233	21.3298	22.366	16.5342	27.5015	21.0447	17.6677	19.4024	16.5819
ENSMUSG00000004263	394.601	426.196	399.024	386.217	437.73	430.939	436.554	394.856
ENSMUSG00000004264	321.368	287.03	331.786	285.776	228.335	242.739	278.101	239.401
ENSMUSG00000004266	4.97695	3.72766	3.30683	2.39143	14.7313	11.5224	18.3245	5.18184
ENSMUSG00000004267	56.8794	45.9745	69.4435	35.8715	57.873	59.9167	50.6618	68.4003
ENSMUSG00000004268	200.5	175.2	208.33	172.183	150.47	154.401	159.531	153.383
ENSMUSG00000004270	85.3191	86.9787	97.0004	94.4617	89.4401	84.4979	94.8562	80.8367
ENSMUSG00000004285	96.6949	103.132	124.557	95.6574	95.7535	131.356	129.349	131.619
ENSMUSG00000004296	0	0	0	0	0	0	0	0
ENSMUSG00000004317	118.736	109.345	90.3868	104.027	129.425	112.152	107.791	95.3459
ENSMUSG00000004319	34.1276	44.7319	25.3524	41.8501	49.4551	49.1624	47.4281	40.4184
ENSMUSG00000004328	0	0	0	0	0	0	0	0
ENSMUSG00000004341	0	0	0	0	0	0	0	0
ENSMUSG00000004344	0	0	0	0	0	0	0	0
ENSMUSG00000004347	0	0	1.10228	2.39143	0	0	2.15582	1.03637
ENSMUSG00000004356	285.108	289.515	252.422	279.798	162.044	142.878	165.998	191.728
ENSMUSG00000004359	0.710992	0	2.20455	3.58715	1.05224	1.53633	1.07791	2.07274
ENSMUSG00000004360	2.13298	1.24255	0	2.39143	0	0	0	0
ENSMUSG00000004364	253.824	316.851	284.388	309.691	250.432	255.03	238.218	265.31
ENSMUSG00000004366	0	0	0	0	0	0	0	0
ENSMUSG00000004371	0.710992	3.72766	0	0	1.05224	0.768163	3.23374	0
ENSMUSG00000004383	43.3705	43.4894	44.0911	44.2415	50.5073	42.249	39.8827	55.9639
ENSMUSG00000004393	100.25	101.889	122.353	105.223	88.3878	66.062	61.441	74.6185
ENSMUSG00000004394	77.4982	62.1277	73.8526	47.8287	64.1864	77.5845	64.6747	90.164
ENSMUSG00000004415	0	0	0	0	0	0	0	0
ENSMUSG00000004446	83.1861	80.766	81.5685	87.2874	77.8655	79.1208	90.5446	83.9458
ENSMUSG00000004451	139.354	162.774	170.853	165.009	168.358	164.387	184.323	174.11
ENSMUSG00000004455	474.943	413.77	479.491	489.048	445.096	474.725	508.774	444.602
ENSMUSG00000004460	220.408	197.566	239.194	203.272	171.514	189.736	198.336	225.928
ENSMUSG00000004462	31.9947	28.5787	28.6592	26.3058	30.5148	37.64	31.2594	22.8001
ENSMUSG00000004473	0.710992	0	1.10228	0	1.05224	0.768163	1.07791	0
ENSMUSG00000004500	27.7287	26.0936	24.2501	17.9358	25.2537	36.1037	32.3374	29.0183
ENSMUSG00000004508	22.0408	14.9106	16.5342	26.3058	23.1492	21.5086	17.2466	18.6546
ENSMUSG00000004530	347.675	346.672	402.331	335.997	272.529	270.393	252.231	247.692
ENSMUSG00000004535	339.143	345.43	310.842	309.691	305.148	300.352	354.633	302.62
ENSMUSG00000004540	0	0	0	0	0	0	0	0
ENSMUSG00000004542	0	0	0	0	0	0	0	0
ENSMUSG00000004552	0	0	0	0	0	0	0	0
ENSMUSG00000004558	6.39893	11.183	11.0228	9.56574	14.7313	20.7404	12.9349	17.6183
ENSMUSG00000004561	17.7748	21.1234	29.7615	11.9572	15.7835	19.2041	17.2466	19.691
ENSMUSG00000004562	352.652	386.434	333.99	373.064	381.962	394.068	399.905	360.656
ENSMUSG00000004565	54.0354	44.7319	49.6025	60.9816	85.2311	79.8889	100.246	93.2732
ENSMUSG00000004567	32.7056	34.7915	37.4774	29.8929	50.5073	62.9894	52.8177	54.9275
ENSMUSG00000004568	54.0354	69.583	49.6025	58.5902	68.3953	79.8889	63.5968	69.4367
ENSMUSG00000004591	210.454	214.962	159.83	208.055	193.611	186.664	176.778	179.292
ENSMUSG00000004609	1.42198	1.24255	0	0	2.10447	2.30449	2.15582	1.03637
ENSMUSG00000004610	117.314	114.315	156.523	124.355	155.731	124.442	174.622	162.71
ENSMUSG00000004612	0	0	0	0	0	0	0	0
ENSMUSG00000004613	0	0	0	0	0	0	0	0
ENSMUSG00000004626	42.6595	43.4894	50.7048	35.8715	62.0819	39.9445	60.3631	53.8912
ENSMUSG00000004630	0	0	0	0	0	0	0	0
ENSMUSG00000004631	55.4574	48.4596	66.1366	53.8073	73.6565	72.9755	82.9992	86.0186
ENSMUSG00000004633	0	0	0	0	0	0	0	0
ENSMUSG00000004637	12.0869	18.6383	13.2273	13.1529	14.7313	22.2767	24.792	22.8001
ENSMUSG00000004642	307.149	293.243	287.694	315.669	336.716	331.846	347.088	328.529
ENSMUSG00000004651	1.42198	1.24255	4.40911	1.19572	0	2.30449	1.07791	0
ENSMUSG00000004654	0	0	0	0	0	0	0	0
ENSMUSG00000004655	40.5266	44.7319	46.2957	33.4801	68.3953	74.5118	58.2072	134.728
ENSMUSG00000004661	2.84397	3.72766	4.40911	2.39143	2.10447	6.91347	5.38956	5.18184
ENSMUSG00000004665	870.255	779.081	973.311	829.828	710.259	672.143	764.239	802.149
ENSMUSG00000004667	205.477	206.264	220.455	165.009	179.932	164.387	202.647	163.746
ENSMUSG00000004668	0	0	0	0	0	0	0	0
ENSMUSG00000004677	263.067	277.089	263.444	258.275	268.32	284.988	269.478	267.383
ENSMUSG00000004698	0	0	0	1.19572	0	0	0	0
ENSMUSG00000004707	0	0	0	0	0	0	0	0
ENSMUSG00000004709	0	0	0	0	0	0	0	0
ENSMUSG00000004730	0	0	0	0	0	0.768163	0	0
ENSMUSG00000004748	2.13298	1.24255	0	2.39143	1.05224	1.53633	4.31165	1.03637
ENSMUSG00000004768	157.84	150.349	156.523	182.945	148.365	123.674	125.038	141.982
ENSMUSG00000004771	127.268	124.255	135.58	114.789	129.425	115.993	133.661	109.855
ENSMUSG00000004788	104.516	103.132	114.637	136.312	101.015	99.093	111.025	110.891
ENSMUSG00000004789	311.415	326.791	310.842	306.104	286.208	277.307	260.855	286.038
ENSMUSG00000004791	3.55496	1.24255	6.61366	7.1743	13.6791	11.5224	4.31165	8.29095
ENSMUSG00000004798	49.7695	58.4	44.0911	66.9602	71.552	57.6122	52.8177	65.2912
ENSMUSG00000004814	0	0	0	0	0	0	0	0
ENSMUSG00000004815	19.9078	13.6681	16.5342	15.5443	18.9402	12.2906	17.2466	17.6183
ENSMUSG00000004821	0	0	0	0	0	0	0	0
ENSMUSG00000004837	0	0	0	0	0	0	0	0
ENSMUSG00000004842	0.710992	1.24255	1.10228	0	0	0.768163	0	1.03637
ENSMUSG00000004843	121.58	125.498	131.171	117.18	129.425	127.515	133.661	96.3823
ENSMUSG00000004846	354.785	331.762	394.615	340.779	340.924	372.559	362.178	355.474
ENSMUSG00000004849	401.711	400.102	448.627	393.391	366.178	337.992	354.633	393.82
ENSMUSG00000004864	4.26595	3.72766	3.30683	3.58715	7.36565	3.07265	3.23374	10.3637
ENSMUSG00000004865	189.835	248.511	189.592	198.489	174.671	183.591	172.466	169.964
ENSMUSG00000004872	0	0	0	0	0	0	0	0
ENSMUSG00000004880	160.684	159.047	124.557	194.902	117.85	108.311	90.5446	136.801
ENSMUSG00000004885	46.2145	49.7021	38.5797	33.4801	61.0297	86.0342	87.3108	79.8004
ENSMUSG00000004891	23.4627	38.5191	31.966	31.0887	51.5596	50.6988	62.5189	54.9275
ENSMUSG00000004892	0	0	0	0	0	0	0	0
ENSMUSG00000004894	0	0	0	0	0	0	0	0
ENSMUSG00000004895	95.273	93.1915	135.58	96.8531	135.738	109.847	127.194	127.473
ENSMUSG00000004896	33.4166	37.2766	20.9433	43.0458	35.776	46.8579	38.8048	42.4911
ENSMUSG00000004897	1211.53	1133.21	1284.15	1244.74	1045.92	1079.27	1186.78	1068.5
ENSMUSG00000004902	0.710992	1.24255	0	1.19572	2.10447	0	0	0
ENSMUSG00000004929	149.308	137.923	165.342	126.746	128.373	129.051	145.518	129.546
ENSMUSG00000004931	95.273	88.2213	100.307	110.006	97.8579	113.688	100.246	88.0913
ENSMUSG00000004933	2.13298	2.48511	1.10228	1.19572	1.05224	0.768163	2.15582	0
ENSMUSG00000004934	93.851	96.9191	116.841	112.397	117.85	98.3249	118.57	115.037
ENSMUSG00000004936	188.413	161.532	159.83	181.749	162.044	164.387	149.83	168.928
ENSMUSG00000004937	246.003	233.6	283.285	239.143	259.902	284.988	301.815	261.165
ENSMUSG00000004939	0	0	1.10228	1.19572	0	0	0	1.03637
ENSMUSG00000004945	125.846	89.4638	115.739	99.2445	91.5445	119.833	109.947	116.073
ENSMUSG00000004947	51.9024	39.7617	42.9888	29.8929	37.8805	38.4081	51.7398	50.782
ENSMUSG00000004948	0	0	0	1.19572	0	0.768163	0	0
ENSMUSG00000004951	0	0	3.30683	1.19572	0	3.07265	3.23374	7.25458
ENSMUSG00000004952	77.4982	80.766	77.1594	53.8073	107.328	106.775	115.337	111.928
ENSMUSG00000004961	0	0	1.10228	0	0	0.768163	2.15582	0
ENSMUSG00000004980	2148.62	2134.71	2147.24	2152.29	2050.81	2036.4	2080.37	2026.1
ENSMUSG00000004988	0	0	0	0	0	0	1.07791	0
ENSMUSG00000004994	14.2198	11.183	12.1251	16.74	9.47012	12.2906	17.2466	10.3637
ENSMUSG00000004996	45.5035	49.7021	37.4774	35.8715	41.0372	30.7265	21.5582	34.2002
ENSMUSG00000005034	146.464	183.898	132.273	160.226	207.29	197.418	181.089	216.601
ENSMUSG00000005043	20.6188	9.94042	18.7387	15.5443	12.6268	23.0449	15.0908	16.5819
ENSMUSG00000005045	1.42198	0	2.20455	0	2.10447	1.53633	1.07791	1.03637
ENSMUSG00000005054	228.94	223.66	241.399	231.969	190.455	195.882	205.881	204.165
ENSMUSG00000005057	8.53191	9.94042	8.81822	4.78287	11.5746	14.5951	7.54538	18.6546
ENSMUSG00000005069	132.956	121.77	158.728	145.878	128.373	122.138	128.271	141.982
ENSMUSG00000005078	39.8156	34.7915	42.9888	43.0458	35.776	38.4081	44.1944	38.3456
ENSMUSG00000005087	562.395	534.298	525.786	569.162	328.298	318.788	314.75	267.383
ENSMUSG00000005089	0	0	0	0	0	0	0	0
ENSMUSG00000005102	69.6772	86.9787	60.6253	64.5687	86.2833	67.5983	66.8305	68.4003
ENSMUSG00000005103	678.998	668.494	727.503	657.645	533.484	574.586	574.527	558.603
ENSMUSG00000005107	1.42198	1.24255	2.20455	2.39143	4.20894	1.53633	1.07791	3.10911
ENSMUSG00000005124	171.349	209.991	146.603	170.988	151.522	136.733	125.038	164.783
ENSMUSG00000005125	49.7695	45.9745	36.3752	39.4587	79.9699	89.1069	84.0771	108.819
ENSMUSG00000005131	0.710992	0	0	0	2.10447	0.768163	0	1.03637
ENSMUSG00000005142	110.204	98.1617	121.251	106.419	142.052	133.66	129.349	112.964
ENSMUSG00000005148	8.53191	11.183	16.5342	11.9572	10.5224	7.68163	11.857	7.25458
ENSMUSG00000005150	24.1737	27.3362	17.6364	15.5443	23.1492	19.9722	23.7141	31.0911
ENSMUSG00000005161	293.64	232.357	339.501	264.254	287.26	282.684	338.464	308.838
ENSMUSG00000005198	558.129	714.468	593.025	527.311	698.685	702.101	623.033	660.167
ENSMUSG00000005202	0	0	0	0	1.05224	0.768163	1.07791	0
ENSMUSG00000005204	128.69	130.468	160.933	139.899	135.738	118.297	118.57	137.837
ENSMUSG00000005220	1.42198	2.48511	0	0	1.05224	0.768163	0	0
ENSMUSG00000005225	24.8847	27.3362	18.7387	29.8929	18.9402	28.422	31.2594	20.7274
ENSMUSG00000005232	0	0	0	0	0	0	0	0
ENSMUSG00000005233	142.909	123.013	138.887	127.942	130.477	141.342	162.765	108.819
ENSMUSG00000005237	0.710992	0	2.20455	0	1.05224	3.07265	1.07791	0
ENSMUSG00000005251	0	0	0	0	0	0	0	0
ENSMUSG00000005262	119.447	116.8	115.739	125.55	122.059	102.934	97.0121	140.946
ENSMUSG00000005267	8.53191	11.183	6.61366	11.9572	9.47012	12.2906	9.70121	20.7274
ENSMUSG00000005268	0.710992	0	0	0	0	0	0	0
ENSMUSG00000005299	135.089	120.528	145.501	135.116	107.328	99.093	91.6225	118.146
ENSMUSG00000005312	297.906	284.545	287.694	333.605	303.044	257.335	248.998	275.674
ENSMUSG00000005320	0	1.24255	0	0	0	0	0	0
ENSMUSG00000005338	0	0	0	0	0	0	0	0
ENSMUSG00000005339	0	0	0	0	0	0	0	0
ENSMUSG00000005354	191.968	172.715	240.296	237.948	157.835	129.82	175.7	149.237
ENSMUSG00000005355	0.710992	2.48511	1.10228	1.19572	1.05224	0	0	0
ENSMUSG00000005357	0.710992	0	0	0	0	0.768163	0	0
ENSMUSG00000005360	81.0531	96.9191	78.2617	100.44	68.3953	69.9028	57.1293	61.1457
ENSMUSG00000005362	37.6826	47.217	58.4207	43.0458	37.8805	47.6261	45.2723	53.8912
ENSMUSG00000005364	0	0	0	0	0	0	0	0
ENSMUSG00000005370	174.193	182.655	177.467	208.055	177.828	208.94	208.037	214.528
ENSMUSG00000005371	127.979	136.681	114.637	144.682	141	128.283	133.661	124.364
ENSMUSG00000005373	0	0	0	0	0	0	0	0
ENSMUSG00000005374	95.273	84.4936	77.1594	96.8531	111.537	118.297	91.6225	115.037
ENSMUSG00000005378	88.163	69.583	95.8981	70.5473	62.0819	59.1485	70.0643	70.473
ENSMUSG00000005397	611.453	741.804	500.434	624.165	465.088	428.635	408.529	474.657
ENSMUSG00000005410	465.7	421.226	370.365	416.11	471.402	420.185	472.125	470.511
ENSMUSG00000005413	130.823	91.9489	119.046	119.572	124.164	99.093	132.583	125.401
ENSMUSG00000005417	496.984	546.723	535.707	499.81	438.782	487.783	446.255	475.693
ENSMUSG00000005442	291.507	278.332	277.774	290.559	332.507	345.673	305.049	336.82
ENSMUSG00000005447	68.9662	79.5234	83.7731	76.5259	105.224	96.0204	99.1679	110.891
ENSMUSG00000005465	0	0	0	0	1.05224	0	0	0
ENSMUSG00000005469	204.055	216.204	228.171	190.119	259.902	283.452	278.101	279.819
ENSMUSG00000005470	99.5389	104.374	111.33	110.006	83.1266	88.3387	89.4667	88.0913
ENSMUSG00000005474	0	0	0	0	0	0.768163	0	0
ENSMUSG00000005481	297.195	298.213	298.717	277.406	173.619	172.068	177.855	169.964
ENSMUSG00000005483	132.245	110.587	134.478	143.486	130.477	122.906	136.895	118.146
ENSMUSG00000005493	2.13298	0	0	0	2.10447	0.768163	0	4.14547
ENSMUSG00000005501	83.1861	86.9787	111.33	93.266	108.38	96.7885	87.3108	91.2004
ENSMUSG00000005503	0	0	0	0	0	0	0	0
ENSMUSG00000005505	24.8847	23.6085	16.5342	22.7186	26.3059	18.4359	34.4932	24.8728
ENSMUSG00000005506	364.739	415.013	293.206	375.455	356.708	357.196	289.958	332.674
ENSMUSG00000005510	95.273	74.5532	94.7959	89.6788	67.3431	81.4253	77.6096	65.2912
ENSMUSG00000005514	233.205	243.54	239.194	267.841	209.395	221.999	246.842	269.456
ENSMUSG00000005533	66.8333	80.766	51.807	53.8073	55.7685	59.1485	42.0386	44.5638
ENSMUSG00000005534	27.0177	55.9149	25.3524	34.6758	34.7238	44.5534	40.9606	67.3639
ENSMUSG00000005540	0	0	0	0	0	0	0	0
ENSMUSG00000005547	0	0	0	0	0	0	0	0
ENSMUSG00000005553	0	0	0	0	0	0	0	0
ENSMUSG00000005566	663.356	610.094	688.923	637.317	606.088	639.88	709.266	658.094
ENSMUSG00000005575	134.378	104.374	163.137	110.006	137.843	129.82	147.674	150.273
ENSMUSG00000005580	5.68794	11.183	8.81822	10.7615	13.6791	13.8269	7.54538	15.5455
ENSMUSG00000005583	4.97695	12.4255	5.51139	8.37002	1.05224	3.07265	4.31165	5.18184
ENSMUSG00000005609	137.222	127.983	131.171	138.703	119.955	125.979	118.57	130.582
ENSMUSG00000005610	1597.6	1669.99	1518.94	1737.38	1399.47	1391.14	1354.93	1440.55
ENSMUSG00000005611	0	0	0	0	0	0	0	0
ENSMUSG00000005615	158.551	200.051	164.239	184.14	183.089	139.806	155.219	136.801
ENSMUSG00000005621	59.7233	67.0979	58.4207	77.7216	73.6565	70.671	80.8434	70.473
ENSMUSG00000005625	297.906	328.034	348.32	285.776	312.514	284.988	287.802	294.329
ENSMUSG00000005628	0.710992	0	2.20455	3.58715	5.26118	0.768163	6.46747	0
ENSMUSG00000005640	0	0	0	0	0	0	0	0
ENSMUSG00000005649	0	0	0	0	0	0	0	0
ENSMUSG00000005656	166.372	147.864	169.751	165.009	158.888	165.923	172.466	157.528
ENSMUSG00000005667	163.528	160.289	177.467	150.66	113.641	102.166	121.804	118.146
ENSMUSG00000005672	0	0	0	0	0	0	0	0
ENSMUSG00000005674	14.2198	23.6085	13.2273	14.3486	8.41789	15.3633	6.46747	20.7274
ENSMUSG00000005677	0	0	0	0	0	0	0	0
ENSMUSG00000005681	0	0	0	0	0	0.768163	0	0
ENSMUSG00000005682	63.2783	59.6425	63.9321	50.2201	74.7088	65.2938	73.298	58.0366
ENSMUSG00000005683	712.414	694.587	704.355	723.409	576.625	601.472	646.747	620.785
ENSMUSG00000005686	12.0869	4.97021	9.9205	10.7615	9.47012	9.98612	9.70121	9.32732
ENSMUSG00000005687	172.771	172.715	194.001	182.945	178.88	178.214	192.946	162.71
ENSMUSG00000005696	0	0	0	0	0	0	0	0
ENSMUSG00000005698	163.528	155.319	164.239	179.358	202.029	180.518	167.076	174.11
ENSMUSG00000005699	7.82091	13.6681	14.3296	8.37002	10.5224	10.7543	12.9349	16.5819
ENSMUSG00000005705	0	1.24255	0	0	0	0	1.07791	0
ENSMUSG00000005716	0	0	0	0	0	0	0	0
ENSMUSG00000005718	24.8847	29.8213	25.3524	32.2844	15.7835	26.1175	37.7269	22.8001
ENSMUSG00000005732	587.28	540.511	661.366	539.269	482.976	433.244	445.178	410.402
ENSMUSG00000005763	0	0	0	0	0	0	0	0
ENSMUSG00000005774	14.9308	32.3064	16.5342	21.5229	34.7238	33.031	23.7141	26.9456
ENSMUSG00000005779	472.099	417.498	454.138	434.045	401.954	389.459	447.333	392.784
ENSMUSG00000005800	0	0	0	0	0	0	0	0
ENSMUSG00000005802	149.308	157.804	115.739	174.575	163.097	116.761	112.103	155.455
ENSMUSG00000005803	58.3014	37.2766	40.7843	52.6116	34.7238	56.0759	57.1293	58.0366
ENSMUSG00000005804	46.9255	60.8851	47.3979	57.3944	47.3506	50.6988	56.0514	45.6002
ENSMUSG00000005813	175.615	160.289	137.785	131.529	115.746	112.92	125.038	111.928
ENSMUSG00000005823	50.4804	62.1277	50.7048	56.1987	61.0297	63.7575	48.506	58.0366
ENSMUSG00000005824	0	0	0	0	0	0	0	0
ENSMUSG00000005836	0	0	0	1.19572	2.10447	0	1.07791	4.14547
ENSMUSG00000005846	341.987	325.549	353.831	321.648	238.858	224.304	214.504	203.128
ENSMUSG00000005864	0	0	0	0	0	0	0	0
ENSMUSG00000005871	159.973	187.626	125.66	169.792	155.731	166.691	120.726	161.673
ENSMUSG00000005873	359.051	330.519	378.081	385.021	425.103	411.735	403.139	428.02
ENSMUSG00000005881	196.945	191.353	233.683	197.293	207.29	236.594	245.764	218.674
ENSMUSG00000005882	74.6542	63.3702	60.6253	70.5473	59.9775	46.0898	52.8177	57.0003
ENSMUSG00000005883	0	0	0	0	0	0	0	0
ENSMUSG00000005886	68.2553	93.1915	57.3184	78.9174	72.6043	79.8889	54.9735	76.6913
ENSMUSG00000005891	0	0	0	0	0	0	0	0
ENSMUSG00000005892	0	0	0	0	0	0	0	0
ENSMUSG00000005893	52.6134	65.8553	29.7615	51.4159	45.2461	50.6988	28.0257	46.6366
ENSMUSG00000005897	24.8847	42.2468	24.2501	29.8929	43.1417	29.9584	44.1944	39.382
ENSMUSG00000005899	129.401	126.74	132.273	111.202	116.798	125.211	134.739	110.891
ENSMUSG00000005907	16.3528	16.1532	20.9433	15.5443	18.9402	28.422	30.1815	16.5819
ENSMUSG00000005917	1.42198	0	1.10228	0	4.20894	3.07265	5.38956	2.07274
ENSMUSG00000005936	196.945	175.2	167.546	221.208	167.306	175.141	181.089	182.401
ENSMUSG00000005947	1.42198	0	3.30683	2.39143	1.05224	0.768163	1.07791	2.07274
ENSMUSG00000005949	23.4627	32.3064	31.966	17.9358	26.3059	49.9306	40.9606	53.8912
ENSMUSG00000005950	2.84397	7.45532	5.51139	2.39143	6.31342	7.68163	4.31165	3.10911
ENSMUSG00000005951	2.13298	2.48511	0	3.58715	5.26118	6.1453	3.23374	4.14547
ENSMUSG00000005952	0.710992	1.24255	0	0	1.05224	0	0	0
ENSMUSG00000005958	70.3882	65.8553	83.7731	62.1773	109.433	100.629	93.7783	89.1277
ENSMUSG00000005968	14.9308	14.9106	12.1251	11.9572	21.0447	24.5812	23.7141	18.6546
ENSMUSG00000005973	112.337	104.374	88.1822	113.593	102.067	119.065	136.895	99.4914
ENSMUSG00000005980	4.26595	0	3.30683	2.39143	2.10447	3.07265	0	7.25458
ENSMUSG00000005981	127.268	139.166	159.83	132.725	134.686	120.602	162.765	126.437
ENSMUSG00000005982	54.0354	49.7021	45.1934	56.1987	46.2984	51.4669	60.3631	32.1274
ENSMUSG00000005983	9.2429	2.48511	2.20455	13.1529	8.41789	9.98612	19.4024	19.691
ENSMUSG00000005986	16.3528	3.72766	14.3296	15.5443	22.097	19.2041	15.0908	16.5819
ENSMUSG00000005994	0	0	0	0	0	0	0	0
ENSMUSG00000006005	420.196	526.843	419.968	493.831	490.342	444.766	430.087	430.093
ENSMUSG00000006007	0	0	0	0	0	0	0	0
ENSMUSG00000006010	53.3244	57.1574	45.1934	49.0244	46.2984	50.6988	54.9735	49.7457
ENSMUSG00000006014	2.84397	0	1.10228	5.97859	4.20894	4.60898	1.07791	2.07274
ENSMUSG00000006019	22.0408	14.9106	16.5342	15.5443	18.9402	13.0588	18.3245	29.0183
ENSMUSG00000006021	22.7518	24.8511	31.966	32.2844	35.776	25.3494	36.649	29.0183
ENSMUSG00000006024	194.101	198.808	214.944	184.14	172.567	195.113	231.751	192.765
ENSMUSG00000006050	125.135	121.77	121.251	106.419	124.164	97.5567	128.271	135.764
ENSMUSG00000006056	0	0	0	0	0	0	0	0
ENSMUSG00000006057	118.025	115.557	147.705	120.767	88.3878	79.1208	86.2329	87.0549
ENSMUSG00000006058	68.2553	69.583	82.6708	70.5473	55.7685	57.6122	78.6876	62.1821
ENSMUSG00000006095	98.8279	84.4936	92.5913	98.0488	69.4476	84.4979	70.0643	101.564
ENSMUSG00000006127	24.8847	23.6085	22.0455	25.1101	48.4029	37.64	32.3374	22.8001
ENSMUSG00000006134	145.042	171.472	117.944	168.596	136.791	122.906	101.324	144.055
ENSMUSG00000006143	0	0	0	0	0	0	0	0
ENSMUSG00000006154	0	0	0	0	0	0	1.07791	0
ENSMUSG00000006169	179.881	166.502	148.807	179.358	156.783	158.242	145.518	153.383
ENSMUSG00000006179	4.26595	1.24255	3.30683	2.39143	1.05224	3.84081	2.15582	1.03637
ENSMUSG00000006191	29.1507	24.8511	28.6592	14.3486	29.4626	24.5812	24.792	17.6183
ENSMUSG00000006200	0	0	0	0	0	0	0	0
ENSMUSG00000006204	0	0	0	0	0	0	0	0
ENSMUSG00000006205	34.8386	41.0043	38.5797	46.633	32.6193	32.2628	43.1165	43.5275
ENSMUSG00000006215	50.4804	52.1872	48.5002	56.1987	42.0894	49.1624	52.8177	46.6366
ENSMUSG00000006216	0	0	0	0	0	0	0	0
ENSMUSG00000006218	0	0	0	1.19572	0	0.768163	1.07791	0
ENSMUSG00000006219	59.7233	55.9149	51.807	49.0244	90.4923	85.2661	68.9863	74.6185
ENSMUSG00000006221	0	0	0	0	1.05224	0	0	1.03637
ENSMUSG00000006235	0	0	0	0	0	0	0	0
ENSMUSG00000006241	5.68794	9.94042	12.1251	3.58715	9.47012	11.5224	15.0908	14.5092
ENSMUSG00000006262	125.135	137.923	117.944	124.355	105.224	108.311	99.1679	109.855
ENSMUSG00000006269	0	0	0	0	1.05224	0	0	0
ENSMUSG00000006270	0	0	0	0	0	0	0	0
ENSMUSG00000006273	142.198	142.894	143.296	138.703	154.679	135.965	159.531	141.982
ENSMUSG00000006276	60.4343	68.3404	58.4207	64.5687	79.9699	66.062	79.7655	66.3276
ENSMUSG00000006281	59.7233	59.6425	40.7843	43.0458	93.649	71.4392	64.6747	68.4003
ENSMUSG00000006288	44.0815	31.0638	45.1934	43.0458	47.3506	45.3216	46.3502	50.782
ENSMUSG00000006289	48.3475	47.217	57.3184	33.4801	58.9252	71.4392	81.9213	48.7093
ENSMUSG00000006299	251.691	228.63	276.672	228.382	266.216	243.508	242.53	236.292
ENSMUSG00000006301	135.8	137.923	139.989	135.116	126.268	120.602	137.973	134.728
ENSMUSG00000006304	659.801	647.37	669.082	677.972	545.058	533.105	548.657	494.348
ENSMUSG00000006307	141.487	136.681	114.637	130.333	125.216	128.283	146.596	149.237
ENSMUSG00000006310	0	0	0	0	0	0	0	1.03637
ENSMUSG00000006311	0	0	0	0	0	0	0	0
ENSMUSG00000006313	0.710992	2.48511	0	0	2.10447	0	0	0
ENSMUSG00000006315	65.4113	50.9447	91.489	56.1987	49.4551	57.6122	61.441	59.073
ENSMUSG00000006333	1306.8	1108.36	1492.48	1189.74	1138.52	1038.56	1190.01	1129.64
ENSMUSG00000006335	27.0177	26.0936	26.4547	21.5229	21.0447	26.8857	20.4803	29.0183
ENSMUSG00000006342	30.5727	33.5489	36.3752	16.74	44.1939	36.8718	43.1165	47.6729
ENSMUSG00000006344	0.710992	0	0	0	1.05224	0	0	0
ENSMUSG00000006345	0	0	0	0	0	0	0	0
ENSMUSG00000006356	75.3652	64.6128	94.7959	64.5687	117.85	128.283	155.219	125.401
ENSMUSG00000006360	211.876	206.264	308.638	251.101	266.216	296.511	293.192	267.383
ENSMUSG00000006362	0	0	0	0	0	0	0	0
ENSMUSG00000006369	266.622	239.813	276.672	249.905	316.723	337.992	349.243	347.183
ENSMUSG00000006373	281.553	265.906	273.365	275.015	225.178	225.84	242.53	233.183
ENSMUSG00000006378	81.0531	74.5532	110.228	56.1987	55.7685	53.7714	49.5839	54.9275
ENSMUSG00000006386	1.42198	0	0	3.58715	0	0	0	1.03637
ENSMUSG00000006389	0	0	0	0	0	0	1.07791	0
ENSMUSG00000006390	134.378	114.315	158.728	130.333	130.477	116.761	118.57	118.146
ENSMUSG00000006392	65.4113	54.6723	58.4207	51.4159	43.1417	47.6261	65.7526	45.6002
ENSMUSG00000006395	19.9078	11.183	22.0455	23.9143	13.6791	16.8996	22.6361	13.4728
ENSMUSG00000006398	257.379	244.783	278.876	254.688	259.902	232.753	257.621	208.31
ENSMUSG00000006403	39.1046	32.3064	45.1934	43.0458	54.7163	46.8579	40.9606	37.3093
ENSMUSG00000006411	0	1.24255	0	1.19572	1.05224	0.768163	0	1.03637
ENSMUSG00000006412	104.516	96.9191	120.148	106.419	107.328	100.629	89.4667	87.0549
ENSMUSG00000006418	85.3191	86.9787	101.41	101.636	89.4401	112.152	104.557	92.2368
ENSMUSG00000006423	128.69	108.102	123.455	147.073	122.059	111.384	98.09	100.528
ENSMUSG00000006435	4.26595	4.97021	2.20455	8.37002	10.5224	12.2906	9.70121	19.691
ENSMUSG00000006442	174.193	165.26	197.308	168.596	74.7088	78.3526	104.557	97.4186
ENSMUSG00000006445	91.718	106.86	88.1822	86.0917	50.5073	40.7126	48.506	61.1457
ENSMUSG00000006456	91.007	105.617	80.4663	105.223	75.761	82.9616	86.2329	92.2368
ENSMUSG00000006457	4.97695	4.97021	2.20455	2.39143	6.31342	5.37714	5.38956	3.10911
ENSMUSG00000006462	2.13298	1.24255	1.10228	0	1.05224	0	0	0
ENSMUSG00000006463	7.82091	8.69787	3.30683	9.56574	13.6791	8.44979	11.857	15.5455
ENSMUSG00000006464	23.4627	21.1234	28.6592	15.5443	39.985	26.8857	31.2594	38.3456
ENSMUSG00000006469	0	0	0	0	0	0	0	0
ENSMUSG00000006471	49.0585	47.217	54.0116	38.263	34.7238	36.8718	53.8956	50.782
ENSMUSG00000006476	108.782	120.528	145.501	124.355	135.738	146.719	158.453	125.401
ENSMUSG00000006488	0	0	0	0	0	0	1.07791	0
ENSMUSG00000006490	0	0	0	0	0	0	0	0
ENSMUSG00000006494	91.007	84.4936	95.8981	104.027	141	145.183	149.83	124.364
ENSMUSG00000006498	823.329	873.515	735.219	805.914	690.267	682.129	713.578	715.094
ENSMUSG00000006517	116.603	116.8	133.376	99.2445	97.8579	91.4114	85.155	82.9095
ENSMUSG00000006519	88.163	82.0085	81.5685	63.373	82.0744	85.2661	90.5446	103.637
ENSMUSG00000006522	0	0	0	0	0	0	0	0
ENSMUSG00000006526	50.4804	44.7319	48.5002	39.4587	39.985	38.4081	42.0386	37.3093
ENSMUSG00000006527	39.1046	36.034	35.2729	40.6544	44.1939	46.8579	42.0386	34.2002
ENSMUSG00000006529	0	0	0	0	0	0.768163	0	0
ENSMUSG00000006538	0.710992	0	1.10228	0	0	0	0	0
ENSMUSG00000006542	0	0	0	0	2.10447	0	0	0
ENSMUSG00000006546	0	0	0	0	0	0	0	0
ENSMUSG00000006567	0	1.24255	0	1.19572	0	0	1.07791	1.03637
ENSMUSG00000006570	0	0	0	0	0	0	0	0
ENSMUSG00000006574	0	0	0	0	0	0	0	0
ENSMUSG00000006575	2.13298	1.24255	6.61366	3.58715	2.10447	6.1453	2.15582	3.10911
ENSMUSG00000006576	30.5727	36.034	19.841	21.5229	46.2984	44.5534	56.0514	53.8912
ENSMUSG00000006585	123.713	150.349	132.273	125.55	156.783	165.923	165.998	187.583
ENSMUSG00000006586	19.1968	17.3957	13.2273	21.5229	24.2014	24.5812	19.4024	31.0911
ENSMUSG00000006587	0	0	0	0	0	0	0	0
ENSMUSG00000006589	282.264	250.996	271.16	237.948	200.977	187.432	250.076	231.11
ENSMUSG00000006599	128.69	145.379	128.966	132.725	105.224	101.398	101.324	100.528
ENSMUSG00000006611	0.710992	1.24255	1.10228	1.19572	2.10447	3.84081	2.15582	0
ENSMUSG00000006638	1.42198	3.72766	1.10228	2.39143	0	1.53633	0	4.14547
ENSMUSG00000006641	22.7518	14.9106	24.2501	21.5229	11.5746	15.3633	9.70121	22.8001
ENSMUSG00000006642	0	0	0	0	0	0	0	0
ENSMUSG00000006649	0	0	0	0	0	0.768163	0	0
ENSMUSG00000006651	1.42198	0	1.10228	1.19572	2.10447	0	2.15582	2.07274
ENSMUSG00000006673	150.73	167.745	184.08	169.792	158.888	147.487	168.154	147.164
ENSMUSG00000006675	0.710992	0	1.10228	4.78287	2.10447	2.30449	4.31165	1.03637
ENSMUSG00000006676	271.599	296.97	282.183	295.342	260.955	262.712	272.712	271.529
ENSMUSG00000006678	157.129	180.17	136.682	172.183	163.097	180.518	135.817	177.219
ENSMUSG00000006699	853.191	868.545	818.992	920.702	722.886	689.81	728.668	698.512
ENSMUSG00000006705	56.8794	67.0979	49.6025	66.9602	63.1342	68.3665	66.8305	61.1457
ENSMUSG00000006711	0	1.24255	0	0	0	0	1.07791	0
ENSMUSG00000006715	87.452	86.9787	116.841	98.0488	89.4401	107.543	90.5446	99.4914
ENSMUSG00000006717	42.6595	26.0936	46.2957	23.9143	45.2461	40.7126	43.1165	31.0911
ENSMUSG00000006720	4.26595	8.69787	7.71594	8.37002	6.31342	6.91347	8.62329	7.25458
ENSMUSG00000006724	0	0	0	0	0	0	0	0
ENSMUSG00000006728	1096.35	964.221	1242.27	1074.95	1054.34	1106.92	1093	1096.48
ENSMUSG00000006731	22.7518	22.366	25.3524	20.3272	26.3059	23.0449	33.4153	26.9456
ENSMUSG00000006732	44.0815	44.7319	48.5002	39.4587	26.3059	40.7126	31.2594	26.9456
ENSMUSG00000006736	141.487	142.894	137.785	121.963	128.373	135.197	149.83	166.855
ENSMUSG00000006740	466.411	528.085	342.808	497.418	368.283	356.428	317.984	364.802
ENSMUSG00000006763	61.8563	67.0979	49.6025	44.2415	44.1939	47.6261	44.1944	41.4547
ENSMUSG00000006764	0	0	0	1.19572	0	0	1.07791	1.03637
ENSMUSG00000006777	0	0	0	0	0	0	0	0
ENSMUSG00000006782	13.5089	9.94042	12.1251	16.74	32.6193	34.5673	31.2594	17.6183
ENSMUSG00000006784	0	0	0	1.19572	0	0	0	0
ENSMUSG00000006800	10.6649	13.6681	15.4319	10.7615	8.41789	11.5224	9.70121	9.32732
ENSMUSG00000006818	170.638	175.2	170.853	166.205	170.462	161.314	188.635	158.564
ENSMUSG00000006850	16.3528	24.8511	17.6364	8.37002	16.8358	13.8269	22.6361	15.5455
ENSMUSG00000006906	30.5727	32.3064	30.8638	31.0887	27.3581	33.7992	35.5711	49.7457
ENSMUSG00000006920	15.6418	18.6383	14.3296	17.9358	21.0447	28.422	29.1036	27.9819
ENSMUSG00000006930	0.710992	1.24255	0	0	3.15671	0.768163	2.15582	3.10911
ENSMUSG00000006931	169.927	172.715	216.046	187.728	151.522	189.736	171.388	178.255
ENSMUSG00000006932	933.533	933.157	834.424	939.834	861.781	873.401	851.55	877.804
ENSMUSG00000006941	37.6826	44.7319	52.9093	41.8501	48.4029	38.4081	46.3502	49.7457
ENSMUSG00000006948	0	0	0	0	0	0	0	0
ENSMUSG00000006958	1.42198	1.24255	1.10228	1.19572	4.20894	3.84081	5.38956	8.29095
ENSMUSG00000006998	860.301	811.387	830.015	845.372	670.274	751.263	737.292	805.258
ENSMUSG00000007021	3.55496	3.72766	1.10228	8.37002	8.41789	15.3633	10.7791	8.29095
ENSMUSG00000007029	302.172	272.119	313.047	296.538	255.693	237.362	247.92	265.31
ENSMUSG00000007030	0	0	0	0	0	0.768163	0	0
ENSMUSG00000007033	0	3.72766	2.20455	1.19572	0	0.768163	0	1.03637
ENSMUSG00000007034	0	0	0	0	0	0	0	0
ENSMUSG00000007035	2.84397	0	2.20455	1.19572	1.05224	0.768163	2.15582	3.10911
ENSMUSG00000007036	53.3244	53.4298	69.4435	64.5687	97.8579	79.8889	81.9213	93.2732
ENSMUSG00000007038	43.3705	32.3064	57.3184	38.263	57.873	53.7714	45.2723	54.9275
ENSMUSG00000007039	82.4751	84.4936	123.455	98.0488	155.731	146.719	160.609	161.673
ENSMUSG00000007041	691.795	633.702	802.458	664.819	715.52	718.232	729.746	678.821
ENSMUSG00000007050	60.4343	62.1277	71.648	84.8959	65.2386	72.2073	64.6747	90.164
ENSMUSG00000007080	174.193	219.932	152.114	218.816	191.507	181.286	162.765	168.928
ENSMUSG00000007097	0	0	0	0	0	0	0	0
ENSMUSG00000007107	0	0	0	0	0	0	0	0
ENSMUSG00000007122	0	0	0	0	0	0	0	0
ENSMUSG00000007207	18.4858	21.1234	25.3524	29.8929	17.888	23.8131	23.7141	25.9092
ENSMUSG00000007209	0	0	0	0	0	0	0	0
ENSMUSG00000007216	12.7979	11.183	19.841	13.1529	8.41789	12.2906	16.1687	10.3637
ENSMUSG00000007279	0	0	1.10228	0	0	0	0	0
ENSMUSG00000007338	130.112	126.74	121.251	117.18	129.425	109.847	136.895	119.182
ENSMUSG00000007379	26.3067	37.2766	20.9433	43.0458	32.6193	23.8131	24.792	13.4728
ENSMUSG00000007411	169.216	192.596	167.546	148.269	142.052	132.892	156.297	124.364
ENSMUSG00000007415	195.523	171.472	213.842	203.272	164.149	141.342	140.129	147.164
ENSMUSG00000007440	0	0	0	0	0	0	0	0
ENSMUSG00000007457	0	0	0	0	0	0	0	0
ENSMUSG00000007458	280.131	270.877	243.603	260.666	257.798	274.234	269.478	223.856
ENSMUSG00000007476	21.3298	27.3362	30.8638	25.1101	27.3581	24.5812	32.3374	26.9456
ENSMUSG00000007480	0.710992	0	0	0	1.05224	0.768163	1.07791	1.03637
ENSMUSG00000007564	511.203	485.838	602.946	526.116	507.178	447.071	518.476	478.802
ENSMUSG00000007570	41.2376	32.3064	41.8865	39.4587	19.9925	33.7992	37.7269	34.2002
ENSMUSG00000007589	53.3244	62.1277	59.523	71.743	71.552	65.2938	68.9863	60.1094
ENSMUSG00000007591	3.55496	0	2.20455	1.19572	1.05224	3.84081	4.31165	6.21821
ENSMUSG00000007594	1.42198	1.24255	0	0	3.15671	4.60898	5.38956	6.21821
ENSMUSG00000007603	49.0585	47.217	55.1139	38.263	36.8283	52.2351	58.2072	52.8548
ENSMUSG00000007610	40.5266	50.9447	73.8526	32.2844	45.2461	45.3216	44.1944	41.4547
ENSMUSG00000007613	77.4982	89.4638	77.1594	96.8531	47.3506	63.7575	61.441	69.4367
ENSMUSG00000007617	33.4166	16.1532	19.841	35.8715	23.1492	16.1314	15.0908	23.8365
ENSMUSG00000007646	39.1046	44.7319	35.2729	27.5015	44.1939	29.9584	51.7398	40.4184
ENSMUSG00000007653	0	0	0	0	0	0	0	0
ENSMUSG00000007655	632.072	663.523	620.582	664.819	619.767	659.084	633.812	686.076
ENSMUSG00000007656	198.367	191.353	209.433	220.012	193.611	184.359	204.803	204.165
ENSMUSG00000007659	100.25	106.86	117.944	110.006	89.4401	74.5118	88.3888	84.9822
ENSMUSG00000007670	231.783	239.813	192.899	198.489	243.067	233.522	261.933	235.256
ENSMUSG00000007682	0	0	0	0	0	0	0	0
ENSMUSG00000007721	84.6081	70.8255	102.512	83.7002	65.2386	70.671	65.7526	73.5822
ENSMUSG00000007739	361.184	377.736	423.275	347.954	303.044	308.033	303.971	308.838
ENSMUSG00000007777	26.3067	13.6681	16.5342	21.5229	28.4104	23.8131	20.4803	20.7274
ENSMUSG00000007783	83.8971	83.2511	82.6708	66.9602	84.1789	114.456	90.5446	98.455
ENSMUSG00000007805	94.562	73.3106	124.557	96.8531	88.3878	95.2522	95.9341	82.9095
ENSMUSG00000007812	63.2783	75.7957	37.4774	72.9388	47.3506	54.5396	61.441	47.6729
ENSMUSG00000007815	521.157	519.387	510.354	469.917	429.312	460.13	474.281	412.475
ENSMUSG00000007817	169.216	207.506	182.978	202.076	219.917	187.432	164.92	233.183
ENSMUSG00000007827	52.6134	58.4	45.1934	58.5902	36.8283	51.4669	37.7269	50.782
ENSMUSG00000007833	75.3652	65.8553	73.8526	75.3302	75.761	79.8889	82.9992	62.1821
ENSMUSG00000007836	437.971	452.289	504.843	584.706	528.222	514.669	542.19	534.766
ENSMUSG00000007837	19.1968	18.6383	24.2501	20.3272	22.097	20.7404	26.9478	17.6183
ENSMUSG00000007850	696.061	755.472	645.935	811.892	722.886	703.637	615.488	682.967
ENSMUSG00000007867	24.8847	31.0638	39.682	27.5015	39.985	39.1763	40.9606	38.3456
ENSMUSG00000007872	280.842	287.03	278.876	259.471	162.044	165.155	185.401	196.91
ENSMUSG00000007877	0.710992	0	0	0	0	0	0	0
ENSMUSG00000007880	251.691	305.668	220.455	224.795	237.805	232.753	231.751	228.001
ENSMUSG00000007888	7.82091	6.21277	13.2273	10.7615	19.9925	25.3494	21.5582	24.8728
ENSMUSG00000007891	642.737	613.821	725.299	624.165	616.61	679.056	697.409	772.094
ENSMUSG00000007892	1596.89	1466.21	2011.66	1498.23	1418.41	1314.33	1596.39	1417.75
ENSMUSG00000007907	0	0	0	0	0	0	0	0
ENSMUSG00000007908	1.42198	1.24255	0	1.19572	2.10447	3.84081	5.38956	6.21821
ENSMUSG00000007944	0	0	0	0	0	0	0	0
ENSMUSG00000007946	0	0	0	0	0	0.768163	0	0
ENSMUSG00000007950	124.424	111.83	114.637	119.572	150.47	130.588	130.427	129.546
ENSMUSG00000007987	68.9662	52.1872	60.6253	49.0244	70.4998	55.3077	74.3759	60.1094
ENSMUSG00000007989	2.84397	1.24255	2.20455	2.39143	0	0	1.07791	2.07274
ENSMUSG00000008028	0	0	0	0	0	0	0	0
ENSMUSG00000008035	113.759	111.83	94.7959	118.376	88.3878	86.0342	78.6876	83.9458
ENSMUSG00000008036	199.078	170.23	212.74	193.706	175.723	163.619	248.998	169.964
ENSMUSG00000008090	27.7287	31.0638	29.7615	27.5015	35.776	39.9445	29.1036	41.4547
ENSMUSG00000008129	2.13298	0	3.30683	5.97859	7.36565	3.84081	12.9349	5.18184
ENSMUSG00000008136	187.702	183.898	177.467	160.226	162.044	163.619	154.141	165.819
ENSMUSG00000008140	118.736	108.102	132.273	105.223	124.164	121.37	126.116	121.255
ENSMUSG00000008153	2.84397	1.24255	2.20455	2.39143	0	4.60898	5.38956	1.03637
ENSMUSG00000008167	15.6418	29.8213	33.0683	19.1315	30.5148	34.5673	26.9478	44.5638
ENSMUSG00000008193	0	2.48511	1.10228	0	0	0	0	1.03637
ENSMUSG00000008200	117.314	109.345	110.228	113.593	124.164	119.065	123.96	134.728
ENSMUSG00000008206	60.4343	63.3702	61.7275	68.1559	77.8655	63.7575	85.155	99.4914
ENSMUSG00000008226	45.5035	53.4298	66.1366	57.3944	66.2909	53.7714	58.2072	49.7457
ENSMUSG00000008301	103.805	104.374	119.046	111.202	105.224	96.7885	102.402	94.3095
ENSMUSG00000008305	30.5727	26.0936	31.966	28.6972	18.9402	19.9722	25.8699	26.9456
ENSMUSG00000008307	5.68794	2.48511	0	4.78287	2.10447	4.60898	2.15582	2.07274
ENSMUSG00000008318	19.1968	14.9106	24.2501	16.74	21.0447	19.2041	23.7141	17.6183
ENSMUSG00000008333	142.909	145.379	145.501	147.073	102.067	118.297	102.402	138.873
ENSMUSG00000008348	97.4059	80.766	121.251	110.006	90.4923	78.3526	116.414	114.001
ENSMUSG00000008373	121.58	118.043	124.557	110.006	73.6565	76.8163	81.9213	55.9639
ENSMUSG00000008384	69.6772	39.7617	71.648	60.9816	58.9252	62.9894	58.2072	69.4367
ENSMUSG00000008393	368.294	318.094	390.206	339.584	384.066	376.4	449.489	419.729
ENSMUSG00000008398	371.849	355.37	375.877	357.52	323.036	291.902	307.205	346.147
ENSMUSG00000008429	27.7287	31.0638	31.966	33.4801	36.8283	36.1037	25.8699	37.3093
ENSMUSG00000008435	35.5496	43.4894	28.6592	40.6544	26.3059	24.5812	31.2594	30.0547
ENSMUSG00000008438	0	0	0	2.39143	1.05224	0.768163	1.07791	0
ENSMUSG00000008450	83.8971	65.8553	89.2845	74.1345	72.6043	76.8163	82.9992	74.6185
ENSMUSG00000008461	0	0	0	0	0	0	0	0
ENSMUSG00000008475	354.785	378.979	388.002	316.865	250.432	264.248	266.244	231.11
ENSMUSG00000008482	0	0	0	2.39143	0	0	0	0
ENSMUSG00000008489	4.97695	6.21277	2.20455	7.1743	3.15671	2.30449	4.31165	2.07274
ENSMUSG00000008496	2.84397	0	3.30683	0	3.15671	0	4.31165	3.10911
ENSMUSG00000008540	0.710992	1.24255	1.10228	2.39143	0	0	0	0
ENSMUSG00000008575	95.273	93.1915	73.8526	90.8745	78.9177	83.7298	92.7004	94.3095
ENSMUSG00000008590	0	0	0	0	0	0	0	0
ENSMUSG00000008601	1.42198	0	0	0	0	0	2.15582	0
ENSMUSG00000008604	167.083	187.626	199.512	151.856	137.843	163.619	151.986	168.928
ENSMUSG00000008658	0	0	0	0	0	0.768163	1.07791	0
ENSMUSG00000008668	878.786	755.472	904.97	789.174	854.416	784.294	872.031	813.549
ENSMUSG00000008682	959.84	851.149	1041.65	869.287	849.154	904.128	886.043	889.204
ENSMUSG00000008683	587.28	510.689	688.923	533.29	445.096	483.943	527.099	494.348
ENSMUSG00000008690	370.427	385.191	382.49	399.37	414.581	406.358	459.19	415.584
ENSMUSG00000008730	181.303	178.928	143.296	174.575	164.149	150.56	154.141	174.11
ENSMUSG00000008734	51.9024	68.3404	61.7275	68.1559	49.4551	64.5257	51.7398	52.8548
ENSMUSG00000008763	248.847	229.872	175.262	221.208	230.44	255.798	226.361	231.11
ENSMUSG00000008789	0	0	0	0	0	0	0	0
ENSMUSG00000008813	0	0	0	0	0	0	0	0
ENSMUSG00000008822	13.5089	13.6681	19.841	15.5443	11.5746	9.98612	15.0908	11.4001
ENSMUSG00000008843	0	0	0	0	0	0	0	0
ENSMUSG00000008845	0.710992	0	0	0	0	0	0	0
ENSMUSG00000008855	163.528	155.319	177.467	153.052	233.596	235.058	247.92	259.092
ENSMUSG00000008859	104.516	109.345	119.046	111.202	128.373	96.0204	113.181	104.673
ENSMUSG00000008874	0	0	0	0	0	0	0	0
ENSMUSG00000008892	97.4059	105.617	104.716	83.7002	114.694	103.702	113.181	129.546
ENSMUSG00000008932	0	0	0	0	0	0	0	1.03637
ENSMUSG00000008958	83.1861	80.766	90.3868	78.9174	93.649	79.8889	91.6225	87.0549
ENSMUSG00000008976	209.032	202.536	178.569	212.838	163.097	181.286	129.349	202.092
ENSMUSG00000008999	0	0	0	0	0	0	0	0
ENSMUSG00000009013	454.324	423.711	471.775	405.348	359.865	385.618	458.112	397.965
ENSMUSG00000009030	76.0762	96.9191	74.9549	100.44	79.9699	72.2073	68.9863	86.0186
ENSMUSG00000009035	182.725	193.838	184.08	173.379	193.611	185.127	169.232	183.437
ENSMUSG00000009047	0	0	0	0	0	0	0	0
ENSMUSG00000009070	0	0	0	0	0	0	0	0
ENSMUSG00000009073	137.932	188.868	138.887	137.508	127.321	153.633	134.739	128.51
ENSMUSG00000009075	0.710992	0	0	0	0	0	1.07791	0
ENSMUSG00000009076	13.5089	18.6383	24.2501	15.5443	13.6791	15.3633	22.6361	16.5819
ENSMUSG00000009079	468.544	570.332	536.809	502.201	529.275	513.133	561.592	529.584
ENSMUSG00000009090	134.378	175.2	136.682	123.159	138.895	135.197	123.96	158.564
ENSMUSG00000009092	0.710992	0	0	1.19572	0	0	0	0
ENSMUSG00000009093	0	0	0	0	0	0	0	0
ENSMUSG00000009097	11.3759	7.45532	5.51139	8.37002	16.8358	8.44979	5.38956	15.5455
ENSMUSG00000009108	1.42198	1.24255	3.30683	0	3.15671	2.30449	3.23374	3.10911
ENSMUSG00000009112	164.95	160.289	133.376	135.116	121.007	136.733	132.583	128.51
ENSMUSG00000009114	0	0	0	0	0	0	0	0
ENSMUSG00000009115	0	0	0	0	0	0	0	0
ENSMUSG00000009145	0	3.72766	3.30683	0	1.05224	2.30449	1.07791	0
ENSMUSG00000009185	0.710992	0	0	0	0	0	0	0
ENSMUSG00000009207	66.1223	86.9787	62.8298	65.7645	49.4551	56.0759	56.0514	49.7457
ENSMUSG00000009210	0	0	0	0	0	0	0	0
ENSMUSG00000009214	0	0	0	0	0	0	0	0
ENSMUSG00000009216	0	0	0	0	0	0	0	0
ENSMUSG00000009246	1.42198	0	1.10228	1.19572	5.26118	1.53633	1.07791	0
ENSMUSG00000009248	0	0	0	0	0	0	0	0
ENSMUSG00000009281	0	0	0	0	0	0.768163	0	0
ENSMUSG00000009291	316.392	306.911	298.717	326.431	353.551	324.165	331.997	301.583
ENSMUSG00000009292	0.710992	0	0	0	2.10447	3.07265	1.07791	2.07274
ENSMUSG00000009293	145.042	135.438	145.501	149.465	117.85	137.501	125.038	109.855
ENSMUSG00000009350	0	0	0	0	0	0	1.07791	0
ENSMUSG00000009356	0	0	0	0	0	0	0	0
ENSMUSG00000009376	193.39	203.779	182.978	198.489	110.485	92.9477	71.1422	90.164
ENSMUSG00000009378	0	0	0	0	0	0	0	0
ENSMUSG00000009394	0.710992	0	0	0	0	0	0	0
ENSMUSG00000009406	59.0124	68.3404	59.523	71.743	84.1789	63.7575	59.2851	72.5458
ENSMUSG00000009418	145.753	178.928	115.739	141.095	142.052	131.356	109.947	122.291
ENSMUSG00000009470	467.833	519.387	460.752	552.421	412.477	392.531	326.607	358.583
ENSMUSG00000009471	0	0	0	0	0	0	0	0
ENSMUSG00000009487	0	0	0	0	0	0	0	0
ENSMUSG00000009535	88.874	79.5234	76.0571	83.7002	81.0222	82.1934	68.9863	77.7276
ENSMUSG00000009545	0	0	0	0	0	0	0	0
ENSMUSG00000009549	234.627	197.566	256.831	209.251	198.873	157.473	194.024	158.564
ENSMUSG00000009551	0	0	0	0	1.05224	0	0	0
ENSMUSG00000009555	178.459	186.383	211.637	194.902	147.313	183.591	188.635	162.71
ENSMUSG00000009563	47.6365	45.9745	56.2162	49.0244	67.3431	57.6122	52.8177	51.8184
ENSMUSG00000009566	96.6949	75.7957	100.307	78.9174	65.2386	66.062	74.3759	77.7276
ENSMUSG00000009569	88.163	75.7957	87.0799	113.593	90.4923	92.1796	90.5446	103.637
ENSMUSG00000009575	700.327	748.017	582.003	656.449	625.028	613.762	571.293	664.312
ENSMUSG00000009580	0	0	0	0	0	0	0	0
ENSMUSG00000009585	40.5266	36.034	28.6592	45.4373	62.0819	54.5396	51.7398	59.073
ENSMUSG00000009588	0	0	0	0	0	0	0	0
ENSMUSG00000009596	0	0	0	0	0	0	0	0
ENSMUSG00000009614	36.2606	39.7617	37.4774	34.6758	79.9699	85.2661	97.0121	80.8367
ENSMUSG00000009621	31.9947	32.3064	26.4547	33.4801	32.6193	26.8857	39.8827	38.3456
ENSMUSG00000009628	1.42198	4.97021	1.10228	0	4.20894	0	0	2.07274
ENSMUSG00000009630	142.909	126.74	135.58	124.355	112.589	117.529	95.9341	82.9095
ENSMUSG00000009633	0	1.24255	3.30683	0	3.15671	2.30449	2.15582	3.10911
ENSMUSG00000009640	46.9255	52.1872	57.3184	44.2415	55.7685	53.0032	54.9735	61.1457
ENSMUSG00000009646	0	0	0	0	0	0	0	0
ENSMUSG00000009647	71.8102	85.7362	69.4435	74.1345	75.761	67.5983	65.7526	52.8548
ENSMUSG00000009654	0	0	0	0	3.15671	2.30449	0	0
ENSMUSG00000009670	0	0	0	0	0	0	0	0
ENSMUSG00000009681	104.516	111.83	113.535	108.81	129.425	120.602	98.09	111.928
ENSMUSG00000009687	34.8386	41.0043	40.7843	46.633	51.5596	39.1763	46.3502	39.382
ENSMUSG00000009731	21.3298	18.6383	18.7387	11.9572	22.097	21.5086	24.792	29.0183
ENSMUSG00000009733	25.5957	34.7915	36.3752	27.5015	50.5073	33.031	34.4932	32.1274
ENSMUSG00000009734	0	0	0	0	0	0	0	0
ENSMUSG00000009739	23.4627	24.8511	34.1706	27.5015	35.776	40.7126	48.506	29.0183
ENSMUSG00000009741	97.4059	101.889	79.364	101.636	99.9624	89.1069	92.7004	94.3095
ENSMUSG00000009772	15.6418	14.9106	16.5342	15.5443	16.8358	8.44979	15.0908	15.5455
ENSMUSG00000009828	31.9947	36.034	30.8638	27.5015	41.0372	39.1763	39.8827	40.4184
ENSMUSG00000009863	161.395	157.804	180.774	145.878	125.216	135.197	145.518	148.201
ENSMUSG00000009876	2.84397	1.24255	1.10228	0	0	3.84081	3.23374	2.07274
ENSMUSG00000009894	127.979	114.315	151.012	115.985	155.731	160.546	132.583	150.273
ENSMUSG00000009900	0	0	0	0	0	0	0	0
ENSMUSG00000009905	71.0992	88.2213	84.8754	87.2874	67.3431	51.4669	63.5968	60.1094
ENSMUSG00000009907	188.413	190.111	156.523	200.881	167.306	175.909	176.778	161.673
ENSMUSG00000009927	595.812	542.996	619.48	551.226	495.603	417.112	529.255	422.838
ENSMUSG00000009941	1.42198	2.48511	0	3.58715	0	0.768163	0	1.03637
ENSMUSG00000009995	25.5957	49.7021	58.4207	41.8501	48.4029	37.64	40.9606	46.6366
ENSMUSG00000010021	0	1.24255	0	0	0	0	0	1.03637
ENSMUSG00000010025	75.3652	60.8851	52.9093	65.7645	75.761	54.5396	58.2072	55.9639
ENSMUSG00000010044	0.710992	2.48511	0	2.39143	1.05224	0.768163	1.07791	0
ENSMUSG00000010045	57.5904	59.6425	59.523	62.1773	62.0819	60.6849	68.9863	59.073
ENSMUSG00000010047	47.6365	43.4894	58.4207	49.0244	32.6193	39.1763	57.1293	35.2365
ENSMUSG00000010048	62.5673	48.4596	68.3412	52.6116	27.3581	37.64	40.9606	47.6729
ENSMUSG00000010051	2.13298	0	0	4.78287	3.15671	7.68163	3.23374	3.10911
ENSMUSG00000010054	22.0408	16.1532	24.2501	19.1315	22.097	13.8269	15.0908	21.7637
ENSMUSG00000010057	22.0408	18.6383	28.6592	23.9143	24.2014	22.2767	20.4803	35.2365
ENSMUSG00000010064	0	0	0	0	0	0	0	0
ENSMUSG00000010066	0	0	0	0	0	0	0	0
ENSMUSG00000010067	57.5904	45.9745	46.2957	53.8073	47.3506	52.2351	29.1036	40.4184
ENSMUSG00000010080	0.710992	1.24255	0	0	0	0	0	3.10911
ENSMUSG00000010086	0	0	0	0	0	0	0	0
ENSMUSG00000010095	237.471	212.477	264.547	246.318	202.029	202.795	199.414	224.892
ENSMUSG00000010097	280.842	272.119	295.41	251.101	272.529	279.611	273.79	255.983
ENSMUSG00000010110	124.424	151.591	156.523	137.508	183.089	142.878	172.466	166.855
ENSMUSG00000010122	0	0	0	0	0	0	0	0
ENSMUSG00000010136	0	0	0	0	0	0	0	0
ENSMUSG00000010142	0	0	0	0	0	0	0	0
ENSMUSG00000010154	12.0869	12.4255	5.51139	5.97859	4.20894	9.21796	17.2466	9.32732
ENSMUSG00000010175	0	0	0	0	0	0	0	0
ENSMUSG00000010205	211.876	195.081	214.944	214.033	250.432	238.899	250.076	250.801
ENSMUSG00000010277	386.78	417.498	330.683	315.669	310.41	297.279	328.763	339.929
ENSMUSG00000010290	51.1914	42.2468	42.9888	44.2415	41.0372	37.64	52.8177	40.4184
ENSMUSG00000010307	14.9308	27.3362	17.6364	17.9358	21.0447	25.3494	25.8699	26.9456
ENSMUSG00000010311	0.710992	0	0	0	1.05224	0	1.07791	0
ENSMUSG00000010342	0	0	0	0	0	0	1.07791	0
ENSMUSG00000010358	34.8386	39.7617	34.1706	27.5015	37.8805	37.64	46.3502	39.382
ENSMUSG00000010362	4.26595	7.45532	5.51139	4.78287	6.31342	6.91347	7.54538	6.21821
ENSMUSG00000010376	179.881	159.047	229.274	191.315	188.35	177.446	173.544	190.692
ENSMUSG00000010392	117.314	113.072	91.489	105.223	81.0222	96.0204	114.259	114.001
ENSMUSG00000010406	60.4343	54.6723	74.9549	51.4159	47.3506	46.8579	53.8956	63.2185
ENSMUSG00000010435	0	0	0	0	0	0	0	0
ENSMUSG00000010453	130.823	152.834	115.739	142.29	142.052	157.473	163.843	135.764
ENSMUSG00000010461	6.39893	2.48511	5.51139	3.58715	5.26118	2.30449	2.15582	6.21821
ENSMUSG00000010476	21.3298	17.3957	14.3296	14.3486	29.4626	18.4359	23.7141	22.8001
ENSMUSG00000010492	0.710992	1.24255	0	2.39143	1.05224	0.768163	1.07791	0
ENSMUSG00000010505	0	0	0	0	0	0	0	0
ENSMUSG00000010517	105.227	105.617	115.739	104.027	108.38	111.384	108.869	93.2732
ENSMUSG00000010529	0	0	0	0	0	0	0	0
ENSMUSG00000010538	0.710992	1.24255	1.10228	1.19572	4.20894	0.768163	2.15582	2.07274
ENSMUSG00000010554	74.6542	65.8553	61.7275	69.3516	54.7163	43.7853	68.9863	40.4184
ENSMUSG00000010592	0	0	0	0	0	0	0	0
ENSMUSG00000010601	4.26595	6.21277	5.51139	1.19572	3.15671	3.07265	4.31165	6.21821
ENSMUSG00000010607	16.3528	12.4255	20.9433	8.37002	6.31342	19.2041	15.0908	13.4728
ENSMUSG00000010608	314.259	339.217	313.047	357.52	269.372	250.421	240.374	250.801
ENSMUSG00000010609	7.10992	2.48511	6.61366	3.58715	4.20894	6.1453	3.23374	4.14547
ENSMUSG00000010651	0	0	0	0	0	0	0	0
ENSMUSG00000010660	18.4858	18.6383	18.7387	20.3272	13.6791	29.1902	17.2466	21.7637
ENSMUSG00000010663	440.104	453.532	419.968	435.241	522.961	524.655	537.878	502.639
ENSMUSG00000010721	17.7748	16.1532	19.841	19.1315	25.2537	17.6677	26.9478	18.6546
ENSMUSG00000010751	46.9255	47.217	33.0683	27.5015	33.6716	33.7992	24.792	24.8728
ENSMUSG00000010755	165.661	162.774	168.648	179.358	144.156	145.951	173.544	164.783
ENSMUSG00000010760	0	0	0	0	0	0	0	0
ENSMUSG00000010796	0	0	0	0	0	0	0	0
ENSMUSG00000010797	1.42198	2.48511	4.40911	0	0	0.768163	0	0
ENSMUSG00000010803	0	0	0	0	0	0	0	0
ENSMUSG00000010825	0	0	0	0	0	0	0	0
ENSMUSG00000010830	123.002	103.132	125.66	99.2445	157.835	143.646	147.674	144.055
ENSMUSG00000010841	0	0	0	0	0	0	0	0
ENSMUSG00000010911	47.6365	27.3362	34.1706	40.6544	34.7238	30.7265	31.2594	36.2729
ENSMUSG00000010914	49.7695	59.6425	55.1139	60.9816	50.5073	45.3216	49.5839	68.4003
ENSMUSG00000010936	91.718	96.9191	91.489	83.7002	67.3431	66.8302	75.4538	80.8367
ENSMUSG00000011008	0	0	0	0	0	0	0	0
ENSMUSG00000011034	0	0	0	0	0	0	0	0
ENSMUSG00000011052	0	0	0	0	0	0	0	0
ENSMUSG00000011096	157.84	136.681	135.58	127.942	137.843	125.979	150.908	102.6
ENSMUSG00000011114	218.986	176.443	260.137	204.468	172.567	185.895	200.492	203.128
ENSMUSG00000011118	0	0	0	1.19572	0	0	0	0
ENSMUSG00000011148	2.84397	3.72766	2.20455	2.39143	4.20894	5.37714	4.31165	6.21821
ENSMUSG00000011154	2.84397	2.48511	0	0	3.15671	0.768163	2.15582	2.07274
ENSMUSG00000011158	54.0354	54.6723	74.9549	60.9816	67.3431	62.2212	87.3108	57.0003
ENSMUSG00000011171	0	0	0	1.19572	4.20894	1.53633	0	2.07274
ENSMUSG00000011179	392.468	337.974	358.24	328.822	144.156	158.242	158.453	157.528
ENSMUSG00000011254	24.1737	9.94042	31.966	29.8929	21.0447	10.7543	14.0129	9.32732
ENSMUSG00000011256	27.7287	39.7617	41.8865	35.8715	25.2537	19.2041	26.9478	19.691
ENSMUSG00000011257	202.633	198.808	239.194	236.752	156.783	160.546	139.051	175.146
ENSMUSG00000011263	0	0	0	0	0	0	0	0
ENSMUSG00000011267	4.97695	2.48511	3.30683	4.78287	2.10447	2.30449	4.31165	1.03637
ENSMUSG00000011305	0	0	0	1.19572	0	0	0	0
ENSMUSG00000011306	73.2322	53.4298	81.5685	53.8073	89.4401	73.7436	85.155	77.7276
ENSMUSG00000011349	0	0	0	0	0	0	1.07791	0
ENSMUSG00000011350	0	0	0	0	0	0	0	0
ENSMUSG00000011382	1.42198	0	0	1.19572	2.10447	0	0	1.03637
ENSMUSG00000011427	22.0408	18.6383	20.9433	20.3272	27.3581	17.6677	24.792	26.9456
ENSMUSG00000011463	0	0	0	0	0	0	0	0
ENSMUSG00000011486	0	0	0	0	0	0	0	0
ENSMUSG00000011589	1.42198	0	2.20455	3.58715	4.20894	2.30449	5.38956	4.14547
ENSMUSG00000011632	0	0	0	0	0	0	0	0
ENSMUSG00000011658	9.95389	13.6681	5.51139	10.7615	15.7835	8.44979	15.0908	10.3637
ENSMUSG00000011751	1.42198	4.97021	3.30683	1.19572	2.10447	2.30449	1.07791	0
ENSMUSG00000011752	1463.22	1361.84	1614.84	1365.51	1380.53	1352.73	1471.35	1412.57
ENSMUSG00000011831	120.869	109.345	83.7731	114.789	86.2833	99.8612	81.9213	74.6185
ENSMUSG00000011832	26.3067	32.3064	26.4547	25.1101	53.664	46.8579	52.8177	48.7093
ENSMUSG00000011837	24.8847	34.7915	38.5797	23.9143	48.4029	39.9445	53.8956	53.8912
ENSMUSG00000011877	125.135	118.043	142.194	112.397	110.485	118.297	123.96	98.455
ENSMUSG00000011884	112.337	121.77	125.66	130.333	128.373	136.733	157.375	134.728
ENSMUSG00000011958	231.783	231.115	262.342	257.079	200.977	166.691	206.959	195.874
ENSMUSG00000011960	126.557	131.711	120.148	137.508	96.8057	115.993	111.025	147.164
ENSMUSG00000012017	299.328	306.911	279.978	298.929	321.984	292.67	303.971	297.438
ENSMUSG00000012042	0	0	0	0	0	0	0	0
ENSMUSG00000012076	118.736	123.013	116.841	136.312	106.276	104.47	97.0121	106.746
ENSMUSG00000012114	167.794	170.23	187.387	150.66	169.41	156.705	185.401	161.673
ENSMUSG00000012117	69.6772	69.583	77.1594	74.1345	74.7088	85.2661	73.298	87.0549
ENSMUSG00000012123	0	1.24255	0	0	0	0	1.07791	0
ENSMUSG00000012126	2.13298	2.48511	4.40911	2.39143	3.15671	5.37714	5.38956	3.10911
ENSMUSG00000012187	0	0	1.10228	0	0	0	0	0
ENSMUSG00000012211	0	0	0	0	0	0	0	0
ENSMUSG00000012282	0	0	0	0	0	0	0	0
ENSMUSG00000012296	83.8971	98.1617	94.7959	87.2874	103.119	92.9477	107.791	120.219
ENSMUSG00000012350	0	0	0	0	0	0	0	0
ENSMUSG00000012396	0	0	2.20455	0	0	1.53633	1.07791	1.03637
ENSMUSG00000012405	316.392	325.549	341.706	282.189	305.148	308.033	299.659	271.529
ENSMUSG00000012422	182.725	198.808	227.069	204.468	158.888	169.764	183.245	162.71
ENSMUSG00000012428	14.9308	9.94042	8.81822	10.7615	31.5671	23.0449	22.6361	42.4911
ENSMUSG00000012429	27.7287	28.5787	22.0455	26.3058	14.7313	27.6539	24.792	23.8365
ENSMUSG00000012443	275.154	288.272	229.274	312.082	317.775	302.656	236.063	267.383
ENSMUSG00000012483	43.3705	47.217	63.9321	51.4159	55.7685	59.1485	64.6747	63.2185
ENSMUSG00000012519	9.2429	17.3957	13.2273	4.78287	28.4104	24.5812	26.9478	29.0183
ENSMUSG00000012520	0	0	0	0	0	0	0	0
ENSMUSG00000012535	249.558	244.783	208.33	215.229	212.552	208.94	200.492	196.91
ENSMUSG00000012609	44.7925	34.7915	55.1139	52.6116	41.0372	49.1624	54.9735	47.6729
ENSMUSG00000012640	24.8847	37.2766	26.4547	31.0887	28.4104	26.1175	20.4803	18.6546
ENSMUSG00000012705	0	0	0	0	0	0	0	0
ENSMUSG00000012777	0	1.24255	0	0	0	0	0	0
ENSMUSG00000012819	0	0	0	0	0	0.768163	0	0
ENSMUSG00000012848	1100.62	923.217	1202.58	962.553	875.46	865.72	1052.04	988.695
ENSMUSG00000012889	58.3014	59.6425	49.6025	64.5687	39.985	39.9445	67.9084	36.2729
ENSMUSG00000013033	55.4574	60.8851	51.807	49.0244	89.4401	79.8889	82.9992	76.6913
ENSMUSG00000013076	196.234	228.63	141.092	198.489	150.47	182.823	127.194	174.11
ENSMUSG00000013083	0	0	0	0	0	0	0	0
ENSMUSG00000013089	81.0531	77.0383	67.2389	83.7002	50.5073	36.1037	40.9606	25.9092
ENSMUSG00000013091	0	0	0	0	0	0	0	0
ENSMUSG00000013150	27.0177	36.034	34.1706	28.6972	23.1492	35.3355	36.649	35.2365
ENSMUSG00000013155	46.9255	34.7915	56.2162	38.263	34.7238	46.8579	45.2723	41.4547
ENSMUSG00000013158	0.710992	0	0	1.19572	0	0.768163	0	1.03637
ENSMUSG00000013160	123.002	137.923	157.626	147.073	173.619	159.01	178.933	168.928
ENSMUSG00000013236	282.975	310.638	293.206	306.104	439.835	497.77	408.529	453.929
ENSMUSG00000013275	58.3014	79.5234	61.7275	53.8073	56.8207	66.062	61.441	72.5458
ENSMUSG00000013338	0	0	0	0	0	0	0	0
ENSMUSG00000013353	0	0	0	0	1.05224	0	0	0
ENSMUSG00000013367	53.3244	43.4894	66.1366	37.0672	56.8207	72.2073	75.4538	67.3639
ENSMUSG00000013415	103.094	129.226	115.739	130.333	94.7012	104.47	81.9213	108.819
ENSMUSG00000013418	0.710992	0	0	0	0	0	0	0
ENSMUSG00000013419	53.3244	42.2468	63.9321	69.3516	50.5073	46.8579	38.8048	48.7093
ENSMUSG00000013465	165.661	144.136	165.342	151.856	185.194	185.895	187.557	160.637
ENSMUSG00000013483	0.710992	0	0	0	1.05224	0.768163	0	0
ENSMUSG00000013495	16.3528	14.9106	23.1478	16.74	14.7313	23.0449	26.9478	21.7637
ENSMUSG00000013523	0.710992	0	0	0	0	0	0	0
ENSMUSG00000013539	36.9716	44.7319	37.4774	33.4801	39.985	50.6988	40.9606	47.6729
ENSMUSG00000013562	0	0	0	0	0	0	0	0
ENSMUSG00000013584	0	0	0	0	0	0	0	0
ENSMUSG00000013593	295.062	292	317.456	292.951	300.939	337.224	291.036	289.147
ENSMUSG00000013611	0	0	0	0	0	0.768163	0	0
ENSMUSG00000013622	33.4166	42.2468	49.6025	38.263	33.6716	47.6261	46.3502	45.6002
ENSMUSG00000013629	331.322	370.281	321.865	337.192	230.44	223.535	201.569	223.856
ENSMUSG00000013643	0	0	0	0	0	0	0	0
ENSMUSG00000013646	63.2783	77.0383	88.1822	84.8959	78.9177	89.8751	82.9992	69.4367
ENSMUSG00000013653	0	0	0	0	0	0	0	0
ENSMUSG00000013662	147.175	177.685	154.319	170.988	125.216	121.37	119.648	116.073
ENSMUSG00000013663	286.53	318.094	279.978	325.235	300.939	267.321	263.01	281.892
ENSMUSG00000013668	0	0	0	0	0	0	0	0
ENSMUSG00000013698	280.131	274.604	364.854	312.082	263.059	284.988	274.867	283.965
ENSMUSG00000013701	82.4751	67.0979	78.2617	58.5902	64.1864	63.7575	74.3759	51.8184
ENSMUSG00000013707	0	0	0	1.19572	0	0.768163	2.15582	0
ENSMUSG00000013736	65.4113	73.3106	73.8526	69.3516	57.873	47.6261	48.506	59.073
ENSMUSG00000013766	0	0	0	0	0	0	0	0
ENSMUSG00000013787	334.877	272.119	297.615	283.385	358.812	339.528	375.113	358.583
ENSMUSG00000013822	87.452	70.8255	104.716	69.3516	66.2909	79.1208	102.402	86.0186
ENSMUSG00000013833	76.0762	69.583	98.1027	88.4831	106.276	109.847	140.129	129.546
ENSMUSG00000013846	83.1861	69.583	57.3184	75.3302	89.4401	93.7159	102.402	80.8367
ENSMUSG00000013858	275.865	216.204	279.978	240.339	231.492	249.653	260.855	254.947
ENSMUSG00000013878	21.3298	31.0638	23.1478	31.0887	27.3581	38.4081	34.4932	37.3093
ENSMUSG00000013921	97.4059	177.685	125.66	118.376	175.723	197.418	167.076	172.037
ENSMUSG00000013928	0	0	0	0	0	0	0	0
ENSMUSG00000013936	0	0	0	0	0	0	0	0
ENSMUSG00000013973	13.5089	17.3957	16.5342	17.9358	12.6268	9.21796	11.857	11.4001
ENSMUSG00000013974	0	0	0	0	0	0	0	0
ENSMUSG00000013997	23.4627	19.8808	22.0455	15.5443	33.6716	28.422	22.6361	30.0547
ENSMUSG00000014030	0	0	0	0	0	0	0	0
ENSMUSG00000014039	34.1276	33.5489	35.2729	41.8501	27.3581	39.1763	23.7141	38.3456
ENSMUSG00000014074	107.36	101.889	130.069	96.8531	102.067	107.543	92.7004	115.037
ENSMUSG00000014075	17.7748	21.1234	22.0455	11.9572	24.2014	22.2767	31.2594	20.7274
ENSMUSG00000014077	294.351	250.996	302.024	269.036	303.044	275.77	272.712	303.656
ENSMUSG00000014104	0	0	0	0	0	0	0	0
ENSMUSG00000014158	0	2.48511	3.30683	2.39143	2.10447	2.30449	1.07791	6.21821
ENSMUSG00000014164	0	0	0	1.19572	2.10447	1.53633	0	1.03637
ENSMUSG00000014177	54.0354	72.0681	44.0911	51.4159	42.0894	49.1624	58.2072	62.1821
ENSMUSG00000014195	143.62	168.987	177.467	165.009	149.418	149.792	160.609	152.346
ENSMUSG00000014198	0	0	1.10228	0	0	0	0	0
ENSMUSG00000014226	328.478	376.494	341.706	350.345	198.873	186.664	214.504	185.51
ENSMUSG00000014232	21.3298	11.183	17.6364	10.7615	26.3059	22.2767	28.0257	21.7637
ENSMUSG00000014243	12.7979	8.69787	5.51139	10.7615	7.36565	6.91347	6.46747	4.14547
ENSMUSG00000014245	12.7979	11.183	22.0455	10.7615	7.36565	6.91347	8.62329	7.25458
ENSMUSG00000014294	226.807	151.591	266.751	196.098	211.499	188.2	237.141	189.655
ENSMUSG00000014301	20.6188	17.3957	25.3524	23.9143	22.097	22.2767	11.857	22.8001
ENSMUSG00000014303	103.094	105.617	93.6936	99.2445	133.634	136.733	133.661	139.91
ENSMUSG00000014313	182.725	147.864	219.353	147.073	195.716	179.75	194.024	187.583
ENSMUSG00000014329	101.672	132.953	126.762	144.682	148.365	185.127	177.855	188.619
ENSMUSG00000014349	248.847	282.06	266.751	240.339	247.275	241.971	278.101	226.965
ENSMUSG00000014351	0	0	0	0	0	0	0	0
ENSMUSG00000014353	71.8102	69.583	55.1139	68.1559	58.9252	62.9894	80.8434	58.0366
ENSMUSG00000014355	481.342	520.63	391.309	486.657	379.857	404.054	378.347	422.838
ENSMUSG00000014361	6.39893	4.97021	2.20455	3.58715	5.26118	9.98612	7.54538	6.21821
ENSMUSG00000014402	93.14	93.1915	70.5458	98.0488	102.067	79.8889	107.791	99.4914
ENSMUSG00000014418	63.2783	64.6128	54.0116	62.1773	82.0744	82.1934	62.5189	72.5458
ENSMUSG00000014426	82.4751	63.3702	78.2617	68.1559	92.5968	83.7298	91.6225	93.2732
ENSMUSG00000014444	401	510.689	359.342	389.804	364.074	371.023	315.828	315.056
ENSMUSG00000014453	0	0	0	0	0	0	0	0
ENSMUSG00000014470	36.9716	22.366	46.2957	26.3058	58.9252	33.031	33.4153	44.5638
ENSMUSG00000014496	124.424	127.983	109.125	135.116	95.7535	109.079	76.5317	89.1277
ENSMUSG00000014498	218.986	263.421	206.126	197.293	237.805	235.826	181.089	226.965
ENSMUSG00000014503	14.9308	12.4255	5.51139	9.56574	17.888	14.5951	12.9349	17.6183
ENSMUSG00000014504	109.493	116.8	117.944	114.789	89.4401	109.847	125.038	95.3459
ENSMUSG00000014529	0	0	0	0	0	0	0	0
ENSMUSG00000014542	0	0	0	0	0	0	0	0
ENSMUSG00000014543	0.710992	0	0	0	0	0	0	1.03637
ENSMUSG00000014547	13.5089	8.69787	6.61366	9.56574	9.47012	9.21796	6.46747	8.29095
ENSMUSG00000014550	113.759	103.132	92.5913	124.355	127.321	119.065	100.246	88.0913
ENSMUSG00000014551	86.7411	69.583	88.1822	71.743	59.9775	65.2938	63.5968	60.1094
ENSMUSG00000014554	29.1507	32.3064	30.8638	37.0672	24.2014	35.3355	21.5582	19.691
ENSMUSG00000014592	26.3067	17.3957	28.6592	16.74	21.0447	13.8269	21.5582	17.6183
ENSMUSG00000014599	843.948	775.353	805.765	837.002	638.707	629.894	624.111	635.294
ENSMUSG00000014601	120.869	126.74	137.785	111.202	117.85	122.906	120.726	121.255
ENSMUSG00000014602	0.710992	0	0	0	2.10447	2.30449	0	0
ENSMUSG00000014603	0	0	0	0	0	0	0	1.03637
ENSMUSG00000014606	130.823	111.83	130.069	139.899	127.321	126.747	157.375	135.764
ENSMUSG00000014609	0	0	0	0	0	0	0	0
ENSMUSG00000014633	33.4166	28.5787	46.2957	50.2201	50.5073	41.4808	37.7269	35.2365
ENSMUSG00000014668	61.1453	57.1574	77.1594	50.2201	66.2909	59.9167	58.2072	63.2185
ENSMUSG00000014686	0	0	0	0	0	0	0	1.03637
ENSMUSG00000014704	0.710992	0	0	0	0	0.768163	2.15582	0
ENSMUSG00000014725	0	0	0	0	1.05224	0.768163	1.07791	0
ENSMUSG00000014747	0	1.24255	2.20455	0	0	0	0	0
ENSMUSG00000014748	127.268	146.621	170.853	163.813	159.94	153.633	164.92	141.982
ENSMUSG00000014763	55.4574	72.0681	73.8526	63.373	76.8132	63.7575	63.5968	66.3276
ENSMUSG00000014767	63.9893	67.0979	81.5685	69.3516	65.2386	67.5983	50.6618	53.8912
ENSMUSG00000014769	371.849	355.37	412.252	351.541	345.133	378.704	357.867	348.22
ENSMUSG00000014771	0	0	0	0	0	0	0	0
ENSMUSG00000014773	0.710992	0	0	0	4.20894	3.07265	8.62329	7.25458
ENSMUSG00000014776	2.13298	0	3.30683	2.39143	4.20894	6.1453	5.38956	2.07274
ENSMUSG00000014778	91.718	94.434	92.5913	92.0702	109.433	110.615	112.103	116.073
ENSMUSG00000014782	11.3759	22.366	12.1251	7.1743	17.888	16.1314	26.9478	33.1638
ENSMUSG00000014786	47.6365	54.6723	56.2162	46.633	56.8207	61.453	59.2851	51.8184
ENSMUSG00000014791	5.68794	4.97021	6.61366	3.58715	7.36565	6.1453	5.38956	3.10911
ENSMUSG00000014813	4.97695	13.6681	4.40911	10.7615	10.5224	9.21796	8.62329	6.21821
ENSMUSG00000014837	6.39893	11.183	7.71594	14.3486	7.36565	11.5224	12.9349	7.25458
ENSMUSG00000014846	29.1507	22.366	26.4547	28.6972	15.7835	31.4947	22.6361	25.9092
ENSMUSG00000014850	56.1684	57.1574	66.1366	65.7645	59.9775	71.4392	57.1293	59.073
ENSMUSG00000014852	0	0	0	0	0	0	0	0
ENSMUSG00000014856	46.2145	47.217	49.6025	39.4587	50.5073	39.1763	51.7398	44.5638
ENSMUSG00000014859	184.147	173.957	184.08	156.639	141	119.833	135.817	128.51
ENSMUSG00000014867	734.455	677.191	698.844	715.039	769.184	797.353	812.745	782.458
ENSMUSG00000014873	38.3936	31.0638	29.7615	39.4587	25.2537	35.3355	30.1815	29.0183
ENSMUSG00000014905	39.8156	39.7617	35.2729	45.4373	34.7238	26.8857	36.649	34.2002
ENSMUSG00000014907	60.4343	54.6723	59.523	71.743	35.776	29.9584	29.1036	30.0547
ENSMUSG00000014932	68.2553	77.0383	69.4435	68.1559	67.3431	78.3526	76.5317	76.6913
ENSMUSG00000014956	341.276	347.915	320.763	442.415	340.924	391.763	330.919	350.293
ENSMUSG00000014959	262.356	250.996	288.797	300.125	257.798	218.926	257.621	250.801
ENSMUSG00000014980	45.5035	52.1872	68.3412	62.1773	52.6118	51.4669	39.8827	55.9639
ENSMUSG00000015001	0	0	0	0	0	0	0	0
ENSMUSG00000015002	168.505	161.532	124.557	166.205	139.947	155.937	137.973	143.019
ENSMUSG00000015013	44.0815	28.5787	57.3184	45.4373	51.5596	38.4081	35.5711	52.8548
ENSMUSG00000015016	20.6188	17.3957	28.6592	20.3272	25.2537	33.031	30.1815	24.8728
ENSMUSG00000015023	81.7641	91.9489	83.7731	74.1345	68.3953	69.1347	80.8434	77.7276
ENSMUSG00000015027	26.3067	11.183	33.0683	19.1315	47.3506	36.8718	38.8048	48.7093
ENSMUSG00000015053	4.97695	2.48511	4.40911	5.97859	5.26118	6.91347	3.23374	10.3637
ENSMUSG00000015083	4.26595	3.72766	0	1.19572	2.10447	1.53633	1.07791	3.10911
ENSMUSG00000015085	0	0	0	0	0	0	0	0
ENSMUSG00000015087	200.5	216.204	264.547	179.358	265.163	241.203	265.166	261.165
ENSMUSG00000015090	0	0	0	0	0	0	1.07791	0
ENSMUSG00000015092	186.28	149.106	225.967	163.813	209.395	202.027	210.193	217.637
ENSMUSG00000015093	0.710992	0	1.10228	1.19572	1.05224	0	0	1.03637
ENSMUSG00000015094	38.3936	42.2468	42.9888	49.0244	66.2909	70.671	66.8305	65.2912
ENSMUSG00000015095	61.8563	58.4	76.0571	65.7645	77.8655	69.1347	79.7655	77.7276
ENSMUSG00000015112	39.1046	54.6723	38.5797	52.6116	26.3059	29.9584	38.8048	40.4184
ENSMUSG00000015120	449.347	407.557	428.786	480.678	381.962	365.646	389.126	408.329
ENSMUSG00000015126	43.3705	33.5489	51.807	47.8287	37.8805	43.7853	44.1944	52.8548
ENSMUSG00000015127	21.3298	31.0638	29.7615	19.1315	35.776	25.3494	17.2466	34.2002
ENSMUSG00000015133	166.372	211.234	146.603	145.878	147.313	149.024	135.817	147.164
ENSMUSG00000015134	0	0	1.10228	2.39143	0	0.768163	3.23374	0
ENSMUSG00000015143	1050.14	1082.26	992.05	1064.19	763.923	775.076	756.694	789.713
ENSMUSG00000015149	123.002	127.983	104.716	88.4831	125.216	135.197	132.583	116.073
ENSMUSG00000015165	572.349	570.332	659.162	563.183	563.998	546.932	612.254	536.839
ENSMUSG00000015176	400.289	382.706	449.729	402.957	262.007	248.885	246.842	270.492
ENSMUSG00000015189	44.7925	47.217	48.5002	49.0244	49.4551	48.3943	51.7398	48.7093
ENSMUSG00000015202	16.3528	16.1532	17.6364	16.74	26.3059	26.1175	15.0908	22.8001
ENSMUSG00000015214	45.5035	47.217	44.0911	43.0458	35.776	43.0171	46.3502	57.0003
ENSMUSG00000015217	54.0354	37.2766	59.523	59.7859	41.0372	46.8579	54.9735	38.3456
ENSMUSG00000015222	44.0815	67.0979	51.807	56.1987	72.6043	70.671	66.8305	84.9822
ENSMUSG00000015224	0	0	0	0	0	0	0	0
ENSMUSG00000015242	0	0	0	0	0	0	0	0
ENSMUSG00000015243	3.55496	4.97021	3.30683	5.97859	3.15671	6.91347	5.38956	7.25458
ENSMUSG00000015247	57.5904	32.3064	62.8298	58.5902	41.0372	46.8579	35.5711	45.6002
ENSMUSG00000015289	61.8563	50.9447	79.364	55.003	63.1342	47.6261	49.5839	54.9275
ENSMUSG00000015290	94.562	82.0085	93.6936	94.4617	85.2311	88.3387	82.9992	75.6549
ENSMUSG00000015291	275.154	275.847	266.751	245.122	355.656	365.646	352.477	399.002
ENSMUSG00000015305	223.252	241.055	182.978	242.731	166.253	202.027	174.622	192.765
ENSMUSG00000015312	61.1453	41.0043	42.9888	37.0672	55.7685	49.9306	64.6747	50.782
ENSMUSG00000015314	0	0	0	0	0	0	0	0
ENSMUSG00000015316	0.710992	0	1.10228	0	0	1.53633	0	0
ENSMUSG00000015335	49.7695	36.034	40.7843	21.5229	33.6716	36.8718	38.8048	39.382
ENSMUSG00000015337	5.68794	7.45532	6.61366	3.58715	8.41789	5.37714	4.31165	6.21821
ENSMUSG00000015340	0	0	0	0	0	0	0	0
ENSMUSG00000015341	94.562	83.2511	85.9776	78.9174	70.4998	91.4114	88.3888	86.0186
ENSMUSG00000015342	2.13298	0	1.10228	0	0	3.07265	1.07791	1.03637
ENSMUSG00000015354	127.268	109.345	142.194	137.508	54.7163	58.3804	67.9084	78.764
ENSMUSG00000015355	0	0	0	0	0	0	0	0
ENSMUSG00000015357	71.0992	62.1277	51.807	69.3516	77.8655	76.8163	65.7526	62.1821
ENSMUSG00000015363	120.158	82.0085	103.614	101.636	107.328	101.398	95.9341	95.3459
ENSMUSG00000015365	0	0	0	0	0	0	0	0
ENSMUSG00000015377	10.6649	13.6681	6.61366	3.58715	11.5746	9.98612	8.62329	12.4364
ENSMUSG00000015396	0	0	0	0	0	0	0	0
ENSMUSG00000015401	0	0	0	0	0	0	0	0
ENSMUSG00000015405	0	0	1.10228	0	0	0	0	0
ENSMUSG00000015437	0	0	0	0	0	0	0	0
ENSMUSG00000015441	0	0	0	0	0	0	0	0
ENSMUSG00000015443	0	0	0	0	0	0	0	0
ENSMUSG00000015451	1.42198	1.24255	1.10228	4.78287	1.05224	1.53633	3.23374	0
ENSMUSG00000015452	0	1.24255	5.51139	4.78287	3.15671	2.30449	4.31165	3.10911
ENSMUSG00000015461	97.4059	70.8255	110.228	96.8531	86.2833	82.1934	123.96	103.637
ENSMUSG00000015467	0.710992	0	2.20455	1.19572	3.15671	0.768163	1.07791	2.07274
ENSMUSG00000015468	4.26595	4.97021	1.10228	2.39143	5.26118	5.37714	6.46747	3.10911
ENSMUSG00000015474	13.5089	18.6383	14.3296	15.5443	18.9402	19.2041	17.2466	16.5819
ENSMUSG00000015476	0	0	0	0	0	0	0	1.03637
ENSMUSG00000015478	30.5727	28.5787	29.7615	32.2844	24.2014	47.6261	33.4153	31.0911
ENSMUSG00000015484	0	0	0	0	0	0	0	0
ENSMUSG00000015488	58.3014	82.0085	62.8298	72.9388	81.0222	84.4979	67.9084	78.764
ENSMUSG00000015501	81.7641	90.7064	70.5458	81.3088	83.1266	101.398	76.5317	94.3095
ENSMUSG00000015519	0	0	0	0	0	0	0	0
ENSMUSG00000015522	186.991	234.843	178.569	179.358	260.955	271.162	220.972	230.074
ENSMUSG00000015533	0	0	2.20455	2.39143	0	0.768163	1.07791	0
ENSMUSG00000015536	56.1684	47.217	68.3412	57.3944	51.5596	57.6122	54.9735	44.5638
ENSMUSG00000015542	17.7748	13.6681	25.3524	11.9572	17.888	23.8131	20.4803	20.7274
ENSMUSG00000015568	71.0992	80.766	78.2617	89.6788	96.8057	129.82	140.129	118.146
ENSMUSG00000015575	167.794	134.196	157.626	150.66	142.052	126.747	122.882	143.019
ENSMUSG00000015579	0.710992	0	0	0	1.05224	0.768163	1.07791	0
ENSMUSG00000015597	21.3298	36.034	25.3524	28.6972	35.776	33.031	32.3374	29.0183
ENSMUSG00000015599	1.42198	0	0	0	2.10447	0	0	0
ENSMUSG00000015605	150.73	129.226	165.342	150.66	141	127.515	125.038	156.492
ENSMUSG00000015619	2.84397	1.24255	0	3.58715	1.05224	2.30449	2.15582	2.07274
ENSMUSG00000015627	0	0	0	0	0	0	0	0
ENSMUSG00000015647	9.95389	3.72766	8.81822	13.1529	39.985	30.7265	28.0257	49.7457
ENSMUSG00000015652	82.4751	68.3404	91.489	71.743	53.664	42.249	40.9606	32.1274
ENSMUSG00000015653	232.494	306.911	217.149	306.104	236.753	235.826	205.881	215.565
ENSMUSG00000015656	1431.23	1373.02	1449.49	1384.64	1259.53	1189.12	1271.94	1208.41
ENSMUSG00000015659	6.39893	16.1532	8.81822	9.56574	10.5224	8.44979	14.0129	13.4728
ENSMUSG00000015665	0	0	0	0	0	0	0	0
ENSMUSG00000015668	70.3882	69.583	95.8981	63.373	68.3953	71.4392	53.8956	65.2912
ENSMUSG00000015671	293.64	228.63	310.842	252.296	238.858	248.885	245.764	258.056
ENSMUSG00000015672	44.7925	43.4894	59.523	41.8501	42.0894	36.8718	45.2723	43.5275
ENSMUSG00000015697	157.129	157.804	121.251	153.052	153.626	164.387	140.129	141.982
ENSMUSG00000015702	4.26595	6.21277	4.40911	9.56574	6.31342	6.1453	7.54538	9.32732
ENSMUSG00000015709	0.710992	1.24255	0	1.19572	4.20894	0.768163	0	0
ENSMUSG00000015711	71.8102	62.1277	58.4207	65.7645	91.5445	86.8024	108.869	78.764
ENSMUSG00000015714	279.42	273.362	275.569	258.275	270.425	261.944	244.686	258.056
ENSMUSG00000015721	0	0	0	0	0	0	0	0
ENSMUSG00000015733	428.017	400.102	393.513	499.81	369.335	374.095	338.464	383.456
ENSMUSG00000015745	38.3936	23.6085	48.5002	25.1101	63.1342	47.6261	59.2851	48.7093
ENSMUSG00000015747	41.2376	34.7915	44.0911	40.6544	55.7685	43.0171	48.506	52.8548
ENSMUSG00000015748	139.354	124.255	142.194	141.095	126.268	110.615	125.038	96.3823
ENSMUSG00000015749	285.819	313.123	316.354	346.758	414.581	392.531	340.62	380.347
ENSMUSG00000015750	215.431	213.719	214.944	202.076	184.141	194.345	251.153	239.401
ENSMUSG00000015755	233.205	264.664	228.171	275.015	285.156	303.424	306.127	271.529
ENSMUSG00000015757	83.1861	85.7362	80.4663	99.2445	73.6565	72.9755	70.0643	80.8367
ENSMUSG00000015759	173.482	164.017	178.569	169.792	127.321	152.096	161.687	133.692
ENSMUSG00000015766	140.776	141.651	88.1822	138.703	78.9177	72.9755	87.3108	94.3095
ENSMUSG00000015776	136.511	168.987	147.705	141.095	133.634	119.065	123.96	116.073
ENSMUSG00000015787	0	0	0	0	0	0	0	0
ENSMUSG00000015790	48.3475	55.9149	77.1594	63.373	52.6118	53.0032	51.7398	54.9275
ENSMUSG00000015804	184.147	141.651	196.205	186.532	141	149.792	169.232	154.419
ENSMUSG00000015806	44.7925	67.0979	69.4435	63.373	48.4029	51.4669	42.0386	45.6002
ENSMUSG00000015812	0.710992	1.24255	1.10228	0	2.10447	3.07265	2.15582	0
ENSMUSG00000015829	0	0	0	0	0	0	0	0
ENSMUSG00000015837	371.849	321.821	390.206	396.978	466.141	473.957	458.112	472.584
ENSMUSG00000015839	154.285	180.17	156.523	176.966	160.992	149.024	149.83	148.201
ENSMUSG00000015843	0	0	0	0	0	0	0	0
ENSMUSG00000015846	153.574	136.681	158.728	173.379	206.238	206.636	200.492	201.055
ENSMUSG00000015850	29.1507	32.3064	23.1478	28.6972	63.1342	69.1347	48.506	67.3639
ENSMUSG00000015852	0	0	0	0	0	0	0	0
ENSMUSG00000015854	0	0	0	0	0	0	0	0
ENSMUSG00000015869	86.0301	59.6425	78.2617	83.7002	50.5073	60.6849	65.7526	58.0366
ENSMUSG00000015879	1.42198	1.24255	0	0	1.05224	0.768163	0	0
ENSMUSG00000015880	167.083	154.077	135.58	153.052	182.037	157.473	134.739	158.564
ENSMUSG00000015882	21.3298	31.0638	14.3296	29.8929	21.0447	39.9445	17.2466	37.3093
ENSMUSG00000015889	137.932	113.072	160.933	157.835	179.932	156.705	165.998	174.11
ENSMUSG00000015890	1.42198	1.24255	0	0	0	0.768163	0	0
ENSMUSG00000015932	814.086	713.225	853.163	791.565	621.871	593.79	617.643	611.457
ENSMUSG00000015937	167.083	134.196	177.467	168.596	189.402	182.823	189.712	173.074
ENSMUSG00000015942	16.3528	16.1532	26.4547	21.5229	29.4626	31.4947	23.7141	27.9819
ENSMUSG00000015943	17.7748	17.3957	22.0455	15.5443	15.7835	21.5086	15.0908	21.7637
ENSMUSG00000015944	63.2783	62.1277	76.0571	58.5902	67.3431	63.7575	56.0514	81.8731
ENSMUSG00000015947	0	0	0	0	0	0	1.07791	0
ENSMUSG00000015950	0.710992	0	0	0	0	0	0	0
ENSMUSG00000015957	0	1.24255	0	0	0	0	0	0
ENSMUSG00000015961	199.789	202.536	194.001	174.575	139.947	124.442	149.83	138.873
ENSMUSG00000015962	0	0	0	0	0	0	0	0
ENSMUSG00000015966	0	0	0	0	0	0	0	1.03637
ENSMUSG00000015968	0	0	0	0	0	0	0	0
ENSMUSG00000015970	0	0	0	0	0	0	0	0
ENSMUSG00000015971	49.7695	36.034	39.682	58.5902	52.6118	46.0898	59.2851	34.2002
ENSMUSG00000015980	6.39893	1.24255	5.51139	8.37002	5.26118	6.1453	6.46747	4.14547
ENSMUSG00000015981	0	0	0	0	0	0	0	0
ENSMUSG00000015994	146.464	139.166	156.523	129.137	150.47	145.951	150.908	117.11
ENSMUSG00000016018	180.592	187.626	173.058	173.379	164.149	128.283	103.48	120.219
ENSMUSG00000016024	22.0408	14.9106	14.3296	17.9358	64.1864	54.5396	63.5968	72.5458
ENSMUSG00000016028	0	0	1.10228	0	0	0	0	0
ENSMUSG00000016087	0	0	0	0	0	0	0	0
ENSMUSG00000016128	53.3244	53.4298	47.3979	59.7859	66.2909	56.8441	52.8177	60.1094
ENSMUSG00000016150	0	0	0	0	0	0	0	0
ENSMUSG00000016179	0	0	0	0	0	0	0	0
ENSMUSG00000016181	47.6365	62.1277	47.3979	57.3944	37.8805	36.1037	30.1815	39.382
ENSMUSG00000016194	0.710992	1.24255	1.10228	4.78287	1.05224	0	0	2.07274
ENSMUSG00000016200	0.710992	1.24255	0	0	0	0	0	0
ENSMUSG00000016206	9.95389	12.4255	8.81822	10.7615	10.5224	8.44979	23.7141	11.4001
ENSMUSG00000016239	7.82091	17.3957	8.81822	7.1743	4.20894	3.84081	4.31165	3.10911
ENSMUSG00000016252	126.557	110.587	148.807	119.572	106.276	115.993	107.791	120.219
ENSMUSG00000016253	128.69	141.651	152.114	148.269	127.321	136.733	167.076	138.873
ENSMUSG00000016255	0	0	0	0	0	0	0	0
ENSMUSG00000016256	292.218	250.996	324.07	264.254	303.044	256.566	306.127	310.911
ENSMUSG00000016257	160.684	137.923	159.83	151.856	111.537	96.7885	121.804	121.255
ENSMUSG00000016262	92.429	121.77	106.921	120.767	157.835	196.65	173.544	171.001
ENSMUSG00000016283	0	0	0	0	0	0	0	0
ENSMUSG00000016308	86.7411	78.2808	81.5685	86.0917	86.2833	66.8302	78.6876	75.6549
ENSMUSG00000016319	642.737	603.881	670.185	616.99	366.178	364.109	360.023	373.093
ENSMUSG00000016327	0	0	0	0	0	0	0	0
ENSMUSG00000016344	54.0354	37.2766	56.2162	28.6972	48.4029	43.7853	35.5711	46.6366
ENSMUSG00000016346	0	0	0	0	0	0	0	0
ENSMUSG00000016349	0	0	0	0	0	0	0	0
ENSMUSG00000016356	3.55496	7.45532	5.51139	7.1743	1.05224	6.1453	3.23374	5.18184
ENSMUSG00000016382	436.549	453.532	425.479	536.877	410.372	389.459	407.451	392.784
ENSMUSG00000016386	0	0	0	0	0	0	0	0
ENSMUSG00000016409	45.5035	52.1872	55.1139	55.003	56.8207	46.8579	50.6618	55.9639
ENSMUSG00000016427	64.7003	59.6425	72.7503	72.9388	52.6118	56.0759	58.2072	59.073
ENSMUSG00000016458	0.710992	1.24255	1.10228	0	2.10447	0.768163	0	2.07274
ENSMUSG00000016477	59.7233	49.7021	63.9321	71.743	62.0819	56.0759	40.9606	62.1821
ENSMUSG00000016481	62.5673	65.8553	59.523	58.5902	50.5073	52.2351	48.506	52.8548
ENSMUSG00000016487	484.186	523.115	365.956	502.201	392.484	418.649	388.048	401.075
ENSMUSG00000016493	2.13298	0	4.40911	2.39143	1.05224	3.07265	2.15582	2.07274
ENSMUSG00000016494	22.7518	16.1532	18.7387	20.3272	21.0447	27.6539	18.3245	25.9092
ENSMUSG00000016495	59.0124	43.4894	63.9321	55.003	65.2386	49.1624	66.8305	51.8184
ENSMUSG00000016496	2.13298	1.24255	2.20455	3.58715	4.20894	4.60898	1.07791	4.14547
ENSMUSG00000016498	0	0	0	0	0	0	0	0
ENSMUSG00000016503	29.1507	37.2766	30.8638	35.8715	23.1492	32.2628	25.8699	29.0183
ENSMUSG00000016510	2.84397	2.48511	1.10228	1.19572	1.05224	0.768163	3.23374	2.07274
ENSMUSG00000016520	29.8617	33.5489	25.3524	39.4587	25.2537	29.1902	29.1036	24.8728
ENSMUSG00000016524	0	0	0	0	0	0	0	0
ENSMUSG00000016526	17.0638	33.5489	22.0455	15.5443	15.7835	11.5224	10.7791	14.5092
ENSMUSG00000016528	287.241	258.451	343.911	283.385	215.708	221.231	224.206	223.856
ENSMUSG00000016529	0	0	0	0	0	0	0	0
ENSMUSG00000016534	686.819	739.319	597.434	709.06	678.692	694.419	674.773	645.657
ENSMUSG00000016541	284.397	303.183	310.842	310.887	306.201	262.712	279.179	274.638
ENSMUSG00000016552	6.39893	7.45532	4.40911	7.1743	12.6268	9.98612	14.0129	12.4364
ENSMUSG00000016554	228.94	192.596	242.501	227.186	162.044	157.473	194.024	200.019
ENSMUSG00000016559	1082.84	1003.98	1064.8	1049.84	919.654	959.435	1013.24	965.895
ENSMUSG00000016619	224.674	203.779	245.808	223.599	185.194	185.127	195.102	195.874
ENSMUSG00000016624	0.710992	0	1.10228	1.19572	1.05224	1.53633	1.07791	0
ENSMUSG00000016626	0	0	0	0	0	0	0	0
ENSMUSG00000016637	27.0177	26.0936	31.966	33.4801	31.5671	37.64	46.3502	25.9092
ENSMUSG00000016664	223.963	239.813	227.069	229.578	208.343	203.563	227.439	208.31
ENSMUSG00000016756	29.8617	57.1574	22.0455	37.0672	23.1492	24.5812	14.0129	10.3637
ENSMUSG00000016757	177.748	166.502	208.33	162.618	157.835	149.024	148.752	175.146
ENSMUSG00000016758	0	3.72766	1.10228	1.19572	2.10447	1.53633	1.07791	0
ENSMUSG00000016763	0	0	0	0	0	0	1.07791	0
ENSMUSG00000016831	120.869	118.043	92.5913	101.636	104.171	96.0204	114.259	91.2004
ENSMUSG00000016833	39.8156	28.5787	33.0683	29.8929	28.4104	28.422	49.5839	30.0547
ENSMUSG00000016918	0	3.72766	3.30683	2.39143	5.26118	5.37714	4.31165	18.6546
ENSMUSG00000016921	445.792	444.834	438.706	466.33	390.38	382.545	383.737	368.947
ENSMUSG00000016933	176.326	173.957	151.012	142.29	217.813	208.172	178.933	202.092
ENSMUSG00000016940	23.4627	31.0638	26.4547	31.0887	27.3581	34.5673	42.0386	37.3093
ENSMUSG00000016942	0	0	0	0	0	0	0	1.03637
ENSMUSG00000016946	149.308	145.379	163.137	193.706	153.626	145.183	121.804	117.11
ENSMUSG00000016982	0	0	0	0	0	0	0	0
ENSMUSG00000016984	45.5035	57.1574	41.8865	56.1987	44.1939	39.9445	29.1036	41.4547
ENSMUSG00000016995	0	1.24255	0	0	0	0	0	0
ENSMUSG00000016998	0	0	0	0	0	0	0	0
ENSMUSG00000017000	0	0	0	0	0	0	0	0
ENSMUSG00000017002	22.7518	13.6681	23.1478	32.2844	30.5148	31.4947	35.5711	39.382
ENSMUSG00000017003	0	0	0	0	0	0	0	0
ENSMUSG00000017004	0	0	0	0	0	0	0	0
ENSMUSG00000017007	0	0	0	0	0	0	0	0
ENSMUSG00000017009	265.2	254.723	306.433	265.449	211.499	213.549	245.764	211.419
ENSMUSG00000017049	0	0	0	0	0	0	0	0
ENSMUSG00000017057	83.8971	84.4936	81.5685	89.6788	87.3356	76.8163	81.9213	79.8004
ENSMUSG00000017064	0	0	0	0	0	0	0	0
ENSMUSG00000017119	173.482	178.928	131.171	190.119	230.44	222.767	223.128	240.437
ENSMUSG00000017132	21.3298	34.7915	29.7615	22.7186	33.6716	34.5673	23.7141	52.8548
ENSMUSG00000017144	227.518	217.447	195.103	235.556	252.537	259.639	232.829	291.22
ENSMUSG00000017146	86.7411	103.132	80.4663	92.0702	98.9102	107.543	109.947	109.855
ENSMUSG00000017165	0	0	0	0	0	0	0	0
ENSMUSG00000017167	3.55496	8.69787	2.20455	2.39143	4.20894	7.68163	7.54538	7.25458
ENSMUSG00000017176	92.429	94.434	81.5685	80.1131	77.8655	82.9616	85.155	101.564
ENSMUSG00000017188	53.3244	42.2468	47.3979	43.0458	37.8805	43.7853	51.7398	29.0183
ENSMUSG00000017195	0	0	0	0	0	0	0	0
ENSMUSG00000017204	0	0	0	0	0	0	0	0
ENSMUSG00000017210	116.603	119.285	132.273	96.8531	127.321	101.398	109.947	125.401
ENSMUSG00000017211	0	0	0	0	0	0	0	0
ENSMUSG00000017221	319.947	319.336	350.524	319.257	281.999	276.539	336.308	294.329
ENSMUSG00000017264	208.321	197.566	220.455	208.055	198.873	193.577	199.414	180.328
ENSMUSG00000017286	32.7056	37.2766	23.1478	35.8715	47.3506	35.3355	33.4153	25.9092
ENSMUSG00000017288	57.5904	48.4596	61.7275	58.5902	56.8207	55.3077	68.9863	59.073
ENSMUSG00000017291	154.996	205.021	174.16	218.816	178.88	161.314	163.843	192.765
ENSMUSG00000017299	41.2376	33.5489	63.9321	49.0244	43.1417	42.249	49.5839	46.6366
ENSMUSG00000017300	0	0	0	0	0	0	0	0
ENSMUSG00000017307	12.0869	11.183	16.5342	5.97859	13.6791	12.2906	17.2466	5.18184
ENSMUSG00000017309	0	0	0	0	0	0	0	0
ENSMUSG00000017310	0	0	0	0	0	0	0	0
ENSMUSG00000017311	0	0	0	0	0	0	0	0
ENSMUSG00000017314	27.0177	18.6383	26.4547	31.0887	36.8283	35.3355	40.9606	38.3456
ENSMUSG00000017316	0	0	0	0	0	0	0	0
ENSMUSG00000017344	0	0	0	0	0	0	0	0
ENSMUSG00000017376	39.1046	36.034	35.2729	29.8929	27.3581	26.8857	26.9478	37.3093
ENSMUSG00000017386	100.25	82.0085	100.307	94.4617	68.3953	79.8889	78.6876	94.3095
ENSMUSG00000017390	14.9308	21.1234	13.2273	16.74	21.0447	19.9722	18.3245	22.8001
ENSMUSG00000017400	12.0869	6.21277	9.9205	3.58715	7.36565	18.4359	26.9478	19.691
ENSMUSG00000017404	494.851	447.319	566.571	448.394	455.618	403.286	516.32	394.856
ENSMUSG00000017405	18.4858	16.1532	19.841	28.6972	34.7238	40.7126	22.6361	21.7637
ENSMUSG00000017412	0	1.24255	0	0	1.05224	0.768163	0	1.03637
ENSMUSG00000017417	3.55496	2.48511	2.20455	3.58715	6.31342	5.37714	5.38956	4.14547
ENSMUSG00000017418	39.8156	41.0043	27.5569	34.6758	26.3059	38.4081	21.5582	23.8365
ENSMUSG00000017421	383.225	395.132	372.57	413.718	354.604	340.296	341.698	348.22
ENSMUSG00000017428	162.817	161.532	153.217	168.596	127.321	137.501	111.025	124.364
ENSMUSG00000017446	4.26595	2.48511	4.40911	2.39143	5.26118	16.1314	8.62329	6.21821
ENSMUSG00000017453	0	0	0	0	0	0	0	0
ENSMUSG00000017466	723.079	755.472	773.799	707.865	793.386	894.91	898.978	832.204
ENSMUSG00000017478	196.945	212.477	192.899	180.553	199.925	198.954	204.803	201.055
ENSMUSG00000017485	297.906	349.157	256.831	316.865	286.208	280.379	269.478	268.419
ENSMUSG00000017491	2.84397	3.72766	3.30683	1.19572	1.05224	0.768163	2.15582	0
ENSMUSG00000017493	2.13298	1.24255	0	3.58715	1.05224	1.53633	2.15582	14.5092
ENSMUSG00000017499	103.805	84.4936	101.41	86.0917	83.1266	76.8163	77.6096	67.3639
ENSMUSG00000017548	207.61	208.749	185.183	191.315	198.873	192.041	175.7	188.619
ENSMUSG00000017550	53.3244	68.3404	58.4207	47.8287	50.5073	59.1485	50.6618	67.3639
ENSMUSG00000017561	72.5212	59.6425	55.1139	69.3516	74.7088	56.0759	65.7526	55.9639
ENSMUSG00000017588	0	0	0	0	0	0	0	0
ENSMUSG00000017607	0	0	0	0	0	0.768163	0	0
ENSMUSG00000017615	272.31	246.026	205.024	235.556	240.962	182.823	239.296	213.492
ENSMUSG00000017631	189.835	165.26	184.08	192.511	162.044	162.851	129.349	151.31
ENSMUSG00000017639	0	0	0	0	0	0	0	0
ENSMUSG00000017652	2.13298	2.48511	3.30683	3.58715	4.20894	2.30449	4.31165	9.32732
ENSMUSG00000017664	63.9893	65.8553	57.3184	64.5687	37.8805	34.5673	65.7526	59.073
ENSMUSG00000017667	63.9893	64.6128	41.8865	75.3302	63.1342	46.0898	59.2851	63.2185
ENSMUSG00000017670	197.656	203.779	195.103	206.859	175.723	180.518	170.31	166.855
ENSMUSG00000017677	241.026	208.749	175.262	224.795	191.507	229.681	215.582	220.746
ENSMUSG00000017679	78.9201	58.4	70.5458	59.7859	66.2909	61.453	48.506	45.6002
ENSMUSG00000017686	103.805	94.434	78.2617	96.8531	93.649	82.9616	71.1422	84.9822
ENSMUSG00000017688	0	0	0	0	0	0	0	0
ENSMUSG00000017692	0	0	0	1.19572	0	0	0	0
ENSMUSG00000017697	34.8386	26.0936	42.9888	28.6972	37.8805	27.6539	22.6361	25.9092
ENSMUSG00000017707	375.404	386.434	328.479	370.672	452.461	430.939	403.139	450.82
ENSMUSG00000017713	0	1.24255	0	0	1.05224	2.30449	1.07791	1.03637
ENSMUSG00000017715	120.158	103.132	87.0799	95.6574	64.1864	68.3665	72.2201	73.5822
ENSMUSG00000017716	213.298	175.2	230.376	215.229	172.567	211.245	192.946	201.055
ENSMUSG00000017718	3.55496	2.48511	4.40911	1.19572	4.20894	3.07265	1.07791	3.10911
ENSMUSG00000017720	0	1.24255	1.10228	0	0	0	1.07791	0
ENSMUSG00000017721	115.892	100.647	100.307	74.1345	112.589	115.224	115.337	107.782
ENSMUSG00000017723	0	0	0	0	0	0	1.07791	0
ENSMUSG00000017724	60.4343	72.0681	79.364	71.743	32.6193	31.4947	23.7141	31.0911
ENSMUSG00000017733	0	0	0	0	0	0	0	0
ENSMUSG00000017734	0	1.24255	1.10228	4.78287	2.10447	2.30449	1.07791	3.10911
ENSMUSG00000017737	0	2.48511	1.10228	0	2.10447	3.07265	0	0
ENSMUSG00000017740	2.13298	2.48511	0	0	2.10447	3.07265	5.38956	2.07274
ENSMUSG00000017747	21.3298	19.8808	22.0455	17.9358	25.2537	23.0449	29.1036	33.1638
ENSMUSG00000017754	27.7287	32.3064	30.8638	22.7186	38.9327	43.7853	37.7269	48.7093
ENSMUSG00000017756	45.5035	57.1574	49.6025	46.633	77.8655	86.8024	85.155	64.2548
ENSMUSG00000017760	419.485	366.553	477.286	399.37	453.514	495.465	497.995	516.111
ENSMUSG00000017764	27.7287	24.8511	20.9433	25.1101	21.0447	17.6677	24.792	25.9092
ENSMUSG00000017765	171.349	190.111	194.001	174.575	176.776	166.691	176.778	169.964
ENSMUSG00000017767	0	0	0	0	0	0	0	0
ENSMUSG00000017774	532.533	519.387	499.332	539.269	469.297	473.957	436.554	489.166
ENSMUSG00000017776	268.755	277.089	284.388	297.734	228.335	236.594	238.218	234.219
ENSMUSG00000017778	123.002	110.587	136.682	105.223	101.015	113.688	116.414	100.528
ENSMUSG00000017781	270.888	236.085	278.876	249.905	247.275	232.753	233.907	207.274
ENSMUSG00000017801	33.4166	50.9447	51.807	39.4587	36.8283	34.5673	34.4932	37.3093
ENSMUSG00000017802	110.915	83.2511	91.489	93.266	116.798	111.384	116.414	126.437
ENSMUSG00000017817	12.7979	18.6383	22.0455	16.74	12.6268	12.2906	5.38956	17.6183
ENSMUSG00000017830	2.13298	6.21277	8.81822	4.78287	12.6268	9.98612	8.62329	10.3637
ENSMUSG00000017831	131.534	129.226	110.228	142.29	136.791	122.906	116.414	118.146
ENSMUSG00000017832	0	2.48511	1.10228	0	0	0	0	1.03637
ENSMUSG00000017837	38.3936	23.6085	22.0455	21.5229	34.7238	36.1037	36.649	36.2729
ENSMUSG00000017843	238.893	253.481	253.524	253.492	227.283	218.158	196.18	201.055
ENSMUSG00000017858	46.2145	36.034	44.0911	59.7859	62.0819	55.3077	65.7526	58.0366
ENSMUSG00000017861	115.181	77.0383	103.614	82.5045	76.8132	83.7298	77.6096	81.8731
ENSMUSG00000017868	0	0	0	1.19572	0	0	0	0
ENSMUSG00000017897	0	0	0	0	0	0	0	1.03637
ENSMUSG00000017922	0	0	0	0	0	0	0	0
ENSMUSG00000017929	95.984	118.043	91.489	86.0917	136.791	119.065	128.271	108.819
ENSMUSG00000017943	0.710992	0	0	1.19572	0	0	0	1.03637
ENSMUSG00000017950	0	0	0	0	0	0	0	1.03637
ENSMUSG00000017969	0	1.24255	0	0	0	0	0	0
ENSMUSG00000017978	0	0	0	0	0	0	0	0
ENSMUSG00000017999	210.454	208.749	206.126	206.859	149.418	147.487	148.752	133.692
ENSMUSG00000018001	140.065	132.953	97.0004	125.55	124.164	134.429	127.194	132.655
ENSMUSG00000018008	0	0	0	0	0	0.768163	0	0
ENSMUSG00000018012	0.710992	2.48511	3.30683	5.97859	10.5224	6.91347	12.9349	10.3637
ENSMUSG00000018040	116.603	93.1915	113.535	105.223	72.6043	97.5567	82.9992	109.855
ENSMUSG00000018042	645.581	641.157	712.071	608.62	739.722	757.409	779.33	829.095
ENSMUSG00000018068	71.0992	48.4596	50.7048	90.8745	48.4029	45.3216	46.3502	39.382
ENSMUSG00000018076	174.904	209.991	148.807	180.553	150.47	129.82	113.181	128.51
ENSMUSG00000018102	23.4627	13.6681	30.8638	25.1101	27.3581	26.8857	34.4932	23.8365
ENSMUSG00000018126	0	0	0	0	0	0	0	0
ENSMUSG00000018143	44.7925	54.6723	44.0911	50.2201	45.2461	48.3943	34.4932	39.382
ENSMUSG00000018160	152.863	150.349	120.148	133.92	113.641	130.588	99.1679	115.037
ENSMUSG00000018166	0.710992	1.24255	3.30683	3.58715	2.10447	3.84081	6.46747	5.18184
ENSMUSG00000018167	32.7056	31.0638	46.2957	32.2844	30.5148	36.8718	33.4153	31.0911
ENSMUSG00000018168	0	0	0	0	0	0	0	0
ENSMUSG00000018169	0	0	0	0	0	0	0	0
ENSMUSG00000018171	255.957	260.936	295.41	303.712	265.163	297.279	287.802	246.656
ENSMUSG00000018189	81.0531	70.8255	77.1594	62.1773	52.6118	58.3804	72.2201	47.6729
ENSMUSG00000018196	31.2837	42.2468	62.8298	53.8073	30.5148	29.1902	45.2723	27.9819
ENSMUSG00000018199	103.805	126.74	77.1594	108.81	108.38	92.9477	97.0121	90.164
ENSMUSG00000018209	132.956	141.651	121.251	133.92	101.015	90.6432	89.4667	99.4914
ENSMUSG00000018211	0	0	0	0	0	0	0	0
ENSMUSG00000018217	150.73	162.774	151.012	155.443	209.395	198.954	216.66	151.31
ENSMUSG00000018238	1.42198	2.48511	0	0	0	0.768163	0	2.07274
ENSMUSG00000018239	23.4627	23.6085	37.4774	26.3058	15.7835	23.0449	16.1687	8.29095
ENSMUSG00000018259	0	0	0	0	0	0	0	0
ENSMUSG00000018263	0	0	0	1.19572	0	0	0	1.03637
ENSMUSG00000018286	201.211	173.957	249.115	178.162	203.082	203.563	176.778	188.619
ENSMUSG00000018287	62.5673	52.1872	77.1594	81.3088	66.2909	55.3077	57.1293	84.9822
ENSMUSG00000018293	1190.91	1073.57	1352.49	1132.34	888.087	878.01	1056.35	943.095
ENSMUSG00000018322	78.2091	52.1872	90.3868	68.1559	77.8655	80.6571	75.4538	71.5094
ENSMUSG00000018326	612.875	561.634	617.275	631.339	587.148	581.499	604.708	544.093
ENSMUSG00000018334	31.9947	32.3064	33.0683	32.2844	49.4551	53.7714	47.4281	45.6002
ENSMUSG00000018339	2.84397	2.48511	1.10228	0	0	2.30449	3.23374	0
ENSMUSG00000018340	435.127	432.408	539.014	514.159	478.767	507.756	534.644	502.639
ENSMUSG00000018341	0	0	5.51139	0	0	0	0	1.03637
ENSMUSG00000018347	14.9308	22.366	18.7387	16.74	16.8358	15.3633	22.6361	23.8365
ENSMUSG00000018362	211.165	205.021	188.489	222.403	158.888	162.082	169.232	190.692
ENSMUSG00000018363	88.874	82.0085	59.523	71.743	79.9699	74.5118	66.8305	60.1094
ENSMUSG00000018372	19.1968	31.0638	28.6592	28.6972	26.3059	45.3216	34.4932	26.9456
ENSMUSG00000018377	96.6949	111.83	82.6708	75.3302	95.7535	124.442	101.324	126.437
ENSMUSG00000018378	34.1276	38.5191	44.0911	25.1101	43.1417	40.7126	52.8177	57.0003
ENSMUSG00000018379	564.528	611.336	564.366	605.033	505.073	492.392	464.58	502.639
ENSMUSG00000018381	2.13298	2.48511	2.20455	4.78287	2.10447	2.30449	1.07791	3.10911
ENSMUSG00000018387	6.39893	3.72766	6.61366	3.58715	6.31342	13.8269	2.15582	9.32732
ENSMUSG00000018395	60.4343	50.9447	57.3184	43.0458	64.1864	74.5118	71.1422	69.4367
ENSMUSG00000018398	190.546	198.808	190.694	215.229	233.596	275.002	220.972	261.165
ENSMUSG00000018401	160.684	196.323	135.58	170.988	142.052	165.923	154.141	134.728
ENSMUSG00000018405	9.2429	12.4255	18.7387	15.5443	13.6791	14.5951	11.857	19.691
ENSMUSG00000018411	0	1.24255	0	1.19572	0	0.768163	0	1.03637
ENSMUSG00000018412	101.672	110.587	89.2845	81.3088	78.9177	102.934	87.3108	93.2732
ENSMUSG00000018415	31.2837	43.4894	38.5797	43.0458	38.9327	43.0171	34.4932	53.8912
ENSMUSG00000018417	193.39	187.626	137.785	217.621	158.888	163.619	153.063	179.292
ENSMUSG00000018425	56.8794	86.9787	76.0571	65.7645	75.761	92.9477	76.5317	96.3823
ENSMUSG00000018427	5.68794	2.48511	1.10228	7.1743	8.41789	4.60898	10.7791	8.29095
ENSMUSG00000018428	98.1169	70.8255	71.648	75.3302	55.7685	58.3804	54.9735	57.0003
ENSMUSG00000018433	125.846	104.374	101.41	111.202	83.1266	64.5257	67.9084	69.4367
ENSMUSG00000018442	63.9893	62.1277	56.2162	59.7859	59.9775	62.9894	48.506	63.2185
ENSMUSG00000018446	211.165	198.808	234.785	233.165	114.694	119.833	123.96	138.873
ENSMUSG00000018449	27.0177	27.3362	27.5569	20.3272	32.6193	25.3494	24.792	32.1274
ENSMUSG00000018451	0.710992	1.24255	0	0	0	0	0	0
ENSMUSG00000018459	0	0	0	0	0	0	0	1.03637
ENSMUSG00000018470	2.84397	2.48511	2.20455	7.1743	6.31342	1.53633	9.70121	6.21821
ENSMUSG00000018474	596.522	692.102	582.003	626.556	610.297	639.88	620.877	577.257
ENSMUSG00000018476	48.3475	73.3106	44.0911	55.003	94.7012	79.1208	84.0771	77.7276
ENSMUSG00000018479	0	0	0	0	0	0	0	0
ENSMUSG00000018481	98.8279	108.102	99.205	111.202	93.649	122.906	90.5446	131.619
ENSMUSG00000018486	0	0	0	0	0	0	0	0
ENSMUSG00000018500	14.2198	12.4255	11.0228	13.1529	4.20894	10.7543	5.38956	6.21821
ENSMUSG00000018501	226.096	239.813	189.592	237.948	267.268	229.681	226.361	244.583
ENSMUSG00000018507	2.13298	2.48511	1.10228	1.19572	4.20894	5.37714	5.38956	2.07274
ENSMUSG00000018509	2.84397	3.72766	9.9205	4.78287	4.20894	6.91347	4.31165	4.14547
ENSMUSG00000018537	36.2606	47.217	50.7048	53.8073	66.2909	73.7436	71.1422	52.8548
ENSMUSG00000018541	39.8156	42.2468	35.2729	32.2844	47.3506	37.64	38.8048	43.5275
ENSMUSG00000018543	0.710992	0	0	1.19572	0	0	0	1.03637
ENSMUSG00000018547	150.019	121.77	121.251	124.355	129.425	127.515	108.869	141.982
ENSMUSG00000018548	91.007	88.2213	85.9776	99.2445	84.1789	83.7298	75.4538	110.891
ENSMUSG00000018554	0	0	0	0	0	0	0	0
ENSMUSG00000018559	182.014	147.864	189.592	160.226	150.47	132.892	174.622	122.291
ENSMUSG00000018565	77.4982	52.1872	76.0571	83.7002	56.8207	66.062	71.1422	69.4367
ENSMUSG00000018566	1.42198	1.24255	3.30683	1.19572	2.10447	1.53633	0	2.07274
ENSMUSG00000018567	375.404	382.706	432.093	370.672	431.417	414.04	454.879	428.02
ENSMUSG00000018569	0	0	1.10228	0	0	0	0	0
ENSMUSG00000018570	1.42198	3.72766	2.20455	1.19572	4.20894	7.68163	5.38956	5.18184
ENSMUSG00000018572	147.175	120.528	160.933	132.725	155.731	135.965	151.986	128.51
ENSMUSG00000018574	88.874	75.7957	88.1822	77.7216	114.694	86.0342	71.1422	96.3823
ENSMUSG00000018581	0	0	1.10228	0	1.05224	1.53633	0	0
ENSMUSG00000018583	559.551	505.719	566.571	600.25	385.118	456.289	439.788	449.784
ENSMUSG00000018585	86.7411	89.4638	106.921	78.9174	75.761	74.5118	95.9341	89.1277
ENSMUSG00000018589	0	0	0	0	0	0	0	0
ENSMUSG00000018593	1896.22	1906.08	2017.17	1789.99	1843.52	1845.13	2016.77	2063.41
ENSMUSG00000018595	0	0	0	0	0	0	0	0
ENSMUSG00000018599	24.8847	29.8213	19.841	20.3272	25.2537	17.6677	22.6361	22.8001
ENSMUSG00000018604	29.8617	21.1234	24.2501	32.2844	17.888	22.2767	28.0257	34.2002
ENSMUSG00000018620	0	0	0	0	0	0	0	0
ENSMUSG00000018623	0	0	0	0	0	0	0	0
ENSMUSG00000018634	0	0	0	0	0	0	0	0
ENSMUSG00000018648	19.1968	18.6383	25.3524	25.1101	23.1492	16.1314	19.4024	18.6546
ENSMUSG00000018651	39.8156	28.5787	29.7615	35.8715	46.2984	35.3355	20.4803	37.3093
ENSMUSG00000018654	0	0	0	0	0	0	0	0
ENSMUSG00000018656	0	0	0	0	0	0	0	0
ENSMUSG00000018659	16.3528	11.183	18.7387	11.9572	12.6268	12.2906	8.62329	20.7274
ENSMUSG00000018661	63.9893	52.1872	68.3412	75.3302	51.5596	42.249	58.2072	51.8184
ENSMUSG00000018666	127.979	120.528	162.035	118.376	134.686	134.429	115.337	128.51
ENSMUSG00000018669	53.3244	38.5191	58.4207	47.8287	45.2461	64.5257	68.9863	77.7276
ENSMUSG00000018672	39.1046	32.3064	54.0116	34.6758	64.1864	59.1485	57.1293	69.4367
ENSMUSG00000018677	191.968	195.081	257.933	196.098	198.873	198.954	242.53	206.237
ENSMUSG00000018678	33.4166	42.2468	31.966	39.4587	25.2537	37.64	24.792	37.3093
ENSMUSG00000018697	51.1914	54.6723	59.523	49.0244	44.1939	41.4808	47.4281	40.4184
ENSMUSG00000018698	0	0	0	0	0	0	0	0
ENSMUSG00000018707	803.421	935.642	735.219	889.614	876.513	856.502	819.213	775.204
ENSMUSG00000018727	0	1.24255	0	0	0	0.768163	1.07791	0
ENSMUSG00000018733	12.0869	12.4255	16.5342	15.5443	10.5224	6.91347	16.1687	6.21821
ENSMUSG00000018736	135.8	146.621	135.58	123.159	114.694	126.747	140.129	112.964
ENSMUSG00000018740	2.13298	2.48511	2.20455	3.58715	5.26118	6.1453	0	1.03637
ENSMUSG00000018750	59.0124	57.1574	45.1934	56.1987	67.3431	69.1347	50.6618	74.6185
ENSMUSG00000018752	0.710992	0	1.10228	0	3.15671	2.30449	2.15582	1.03637
ENSMUSG00000018761	46.2145	31.0638	68.3412	37.0672	35.776	49.1624	46.3502	61.1457
ENSMUSG00000018765	182.014	165.26	148.807	157.835	163.097	154.401	156.297	172.037
ENSMUSG00000018770	584.436	508.204	666.878	576.336	465.088	460.13	565.904	499.53
ENSMUSG00000018774	2.13298	2.48511	3.30683	1.19572	1.05224	2.30449	4.31165	0
ENSMUSG00000018776	0	0	0	0	0	0	0	0
[truncated: 44,080 more rows]
