# Supplementary material for: RIPK1 regulates starvation resistance by modulating aspartate catabolism
Source: Nat Commun. 2021 Oct 22;12:6144. doi: 10.1038/s41467-021-26423-4 (PMC8536712; doi:10.1038/s41467-021-26423-4)
Supplement: Supplementary file 11 — Supplementary Data 8 [file 41467_2021_26423_MOESM11_ESM.xlsx]

## Sheet: Supplementary Data 8
Supplementary Data 8
Detailed information of siRNA and shRNA Sequences.
name	Sequence
siRIPK1-homo- #1	GCAAAGACCUUACGAGAAUTT
	AUUCUCGUAAGGUCUUUGCTT
siRIPK1-homo- #2	CCUUCAAGCCGGUCAAAUUTT
	AAUUUGACCGGCUUGAAGGTT
siRIPK1-homo- #3	GCAGUUGAUAAUGUGCAUATT
	UAUGCACAUUAUCAACUGCTT
siGOT2-homo- #1	GCAUGCAGCUACAAGGUUATT
	UAACCUUGUAGCUGCAUGCTT
siGOT2-homo- #2	CCAGUGGUGAUGGUGAUAATT
	UUAUCACCAUCACCACUGGTT
siGOT2-homo- #3	CCCACAAUUGGCAACACAUTT
	AUGUGUUGCCAAUUGUGGGTT
siSp1-homo- #1	CCAGCAACAUGGGAAUUAUTT
	AUAAUUCCCAUGUUGCUGGTT
siSp1-homo- #2	CCUGGAGUGAUGCCUAAUATT
	UAUUAGGCAUCACUCCAGGTT
siSp1-homo- #3	GUGCAAACCAACAGAUUAUTT
	AUAAUCUGUUGGUUUGCACTT
siSp1-mus- #1	GAAUAGCUCUGAUCUCCAATT
	UUGGAGAUCAGAGCUAUUCTT
siSp1-mus- #2	GCAACAUUAUUGCUGCUAUTT
	AUAGCAGCAAUAAUGUUGCTT
siSp1-mus- #3	CCAGCAACAUGGGAAUUAUTT
	AUAAUUCCCAUGUUGCUGGTT
Negative Control siRNA	UUCUCCGAACGUGUCACGUTT
	ACGUGACACGUUCGGAGAATT
shGOT2-mus-#1	GATCCGGTGGACCCATGTTGAAATGGCTCGAGCCATTTCAACATGGGTCCACCTTTTTT
	AATTAAAAAAGGTGGACCCATGTTGAAATGGCTCGAGCCATTTCAACATGGGTCCACCG
shGOT2-mus-#2	GATCCGCCAATCGTATGCCAAGAACACTCGAGTGTTCTTGGCATACGATTGGCTTTTTT
	AATTAAAAAAGCCAATCGTATGCCAAGAACACTCGAGTGTTCTTGGCATACGATTGGCG
shGOT2-mus-#3	GATCCGCGGAAGCAATGGTTGCAAGATTCAAGAGATCTTGCAACCATTGCTTCCGCTTTTTTG
	AATTCAAAAAAGCGGAAGCAATGGTTGCAAGATCTCTTGAATCTTGCAACCATTGCTTCCGCG
shSp1-mus-#1	GATCCGCCTTCACAACTCAAGCTATTTCTCGAGAAATAGCTTGAGTTGTGAAGGTTTTTT
	AATTAAAAAACCTTCACAACTCAAGCTATTTCTCGAGAAATAGCTTGAGTTGTGAAGGCG
shSp1-mus-#2	GATCCGCAGGATGGTTCTGGTCAAATCTCGAGATTTGACCAGAACCATCCTGCTTTTTT
	AATTAAAAAAGCAGGATGGTTCTGGTCAAATCTCGAGATTTGACCAGAACCATCCTGCG
shiSp1-mus-#3	GATCCGGTCTGATTCTCTGAACATCCTTCAAGAGAGGATGTTCAGAGAATCAGACCTTTTTTG
	AATTCAAAAAAGGTCTGATTCTCTGAACATCCTCTCTTGAAGGATGTTCAGAGAATCAGACCG
Negative Control shRNA	GATCTGTTCTCCGAACGTGTCACGTTTCAAGAGAACGTGACACGTTCGGAGAATTTTTTC
	AATTGAAAAAATTCTCCGAACGTGTCACGTTCTCTTGAAACGTGACACGTTCGGAGAACA
