# Supplementary material for: RIPK1 regulates starvation resistance by modulating aspartate catabolism
Source: Nat Commun. 2021 Oct 22;12:6144. doi: 10.1038/s41467-021-26423-4 (PMC8536712; doi:10.1038/s41467-021-26423-4)
Supplement: Supplementary file 12 — Supplementary Data 9 [file 41467_2021_26423_MOESM12_ESM.xlsx]

## Sheet: Supplementary Data 9
Supplementary Data 9
Primer sequences
PCR primers used to clone recombinant DNA plasmids
Name	PCR primer sequence
ADSS-7681-F(XhoI)	CCGCTCGAG GCAGATAGTCACCCCGAGACAGG
ADSS -7681-R(HindIII)	GCCC AAGCTTCTCCAGTGACGCGAGGAGAGC
ASNS-7683-F(XbaI)	GGCTCTAGACAGCTGAAGCCATGACAGAAGAAC
ASNS-7683-R(BamHI)	CCGGGATCCCTGGGCGTAAGCAGGTCAGG
ASS1-7684-F(XhoI)	CCGCTCGAGGAAGGTGCAAAGGCTCCTGG
ASS1-7684-R(HindIII)	GCCC AAGCTTGGTGCCCATCCCAGGTTATAAGC
CAD-7682-F(XhoI)	CCGCTCGAGCAGGCTGGATCTCCAGAACTGTTC
CAD-7682-R(HindIII)	GCCC AAGCTGAAGGGAGCTCAGAGGCGG
GOT1-7680-F(XbaI)	GGCTCTAGAGGAGAGGGGCTGTGATATTGTTTTC
GOT1-7680-R(BamHI)	CCGGGATCCGGAATCAAGAGATTTCACCCCACG
Real-time PCR primers used to quantitate gene expression
Name	Real-time PCR primer sequence
Sp1- mus -F	ATGGGTGTTAGGGTGGTATTA
Sp1- mus -R	CCTTCACAACTCAAGCTATTTC
GOT2- mus -F	CTGGGTAGGTCTCAGAAGGAT
GOT2- mus -R	GATGAAAAGGTGGTTAAGTTGC
GOT1- mus -F	GTGTTTCTTCACTGGATTTTGG
GOT1- mus -R	GATTGGAATGTTCAGTTTCACC
ASS1-mus-F	ACCATCCTTTACCACGCTCA
ASS1-mus-R	ACCTGCACCTTCCCTTCTAC
CAD-mus-F	CAACTACGGCATTCCCTCAGA
CAD-mus-R	GAGGATTCAAACCACTTGCTCA
ASNS-mus-F	AGAAGGGAGTGGTGGAGTGTT
ASNS-mus-R	GGGGTGTTTGCATTCATCTTA
Actin-mus-F	TCCCTGGAGAAGAGCTACG
Actin-mus-R	GTAGTTTCGTGGATGCCACA
Sp1- homo -F	GTGGAGGCAACATCATTGCTG
Sp1- homo -R	GCCACTGGTACATTGGTCACAT
GOT2-homo-F	GGATCTGGAGGTCCCATTTC
GOT2-homo-R	ATGGCCCTGCTGCACTC
GOT1-homo-F	TGTACCAACGCGCTAAGAAA
GOT1-homo-R	GGAGCTGTGCTTCTCGTCTT
ASS1- homo-F	GCCTCGATGTCTAAATGAGCA
ASS1- homo-R	ATTGACATCGTGGAGAACCG
CAD- homo-F	CAAAGCCCACACAGTTCTCA
CAD- homo-R	ATTGGGAGCTGCATGAAGAG
ASNS- homo-F	TGTCCAGGAAGAAAAGGCTC
ASNS- homo-R	CAGAAGATGGATTTTTGGCTG
ADSS- homo-F	ACAACAACTGTATGGCCAGC
ADSS- homo-R	AAGGCAAAGGGAAGGTGGT
Actin-homo-F	TCCCTGGAGAAGAGCTACG
Actin-homo-R	GTAGTTTCGTGGATGCCACA
Actin-mus-F	CAGCCTTCCTTCTTGGGTAT
Actin-mus-R	GGTCTTTACGGATGTCAACG
GAPDH-F	CTCTTCCACCTTCGATGCC
GAPDH-R	GGGGAGATGCTAGTGCTCTTG
