# Supplementary material for: RIPK1 regulates starvation resistance by modulating aspartate catabolism
Source: Nat Commun. 2021 Oct 22;12:6144. doi: 10.1038/s41467-021-26423-4 (PMC8536712; doi:10.1038/s41467-021-26423-4)
Supplement: Supplementary file 14 — Source Data [file 41467_2021_26423_MOESM14_ESM.xlsx]

## Sheet: Figure 1b
Figure 1b
Cell survival was assessed by trypan blue exclusion.							Average		Two-tailed Student’s t-test
No. of viable cells / No. of dead cells	WT			Ripk1-/-			WT	Ripk1-/-	p value (WT vs Ripk1-/-)
CM	389.562	466.267	456.867	462.143	512.462	444.143	437.565	472.916	0.3265
GF	280.667	372	348.692	374.273	271.938	266	333.786	304.07	0.5414
EB	143	142.062	161.231	43.8627	86	119.905	148.764	83.2558	0.0457
EBSS+CHX	139.111	122.177	171.571	87.84	100.35	38.25	144.286	75.48	5

## Sheet: Figure 1c
Figure 1c
Mouse pup survival for different Ripk1 genotypes without milk feeding
Time (h)	WT	Ripk1+/-	Ripk1-/-
16	1
17.5	1
19	1
21	1
22.5	1
24	1
24.5	1
21.5	1
22	1
18	1
16.5		1
17		1
19		1
21		1
20		1
24		1
25		1
21		1
20		1
22		1
10			1
12.5			1
13			1
14			1
11.5			1
10			1
11.6			1

## Sheet: Figure 1d
Figure 1d
Mouse pup survival for different Ripk1genotypes with milk feeding
Time (h)	WT	Ripk1+/-	Ripk1-/-
1000	1
1000	1
1000	1
1000	1
1000	1
1000	1
1000	1
1000	1
1000	1
1000	1
1000		1
1000		1
1000		1
1000		1
1000		1
1000		1
1000		1
1000		1
1000		1
49		1
21			1
26			1
29			1
40			1
37			1
32			1
39			1
38			1

## Sheet: Figure 1f
Figure 1f
The numbers of autophagic vacuoles (AP:autophagosome; AL:autolysosome) in TEM images of heart tissues collected from WT, Ripk1-/- and Ripk1+/- mouse neonates 6 h after birth.
	WT	Ripk1-/-	Ripk1+/-		p value
No. of AP+AL / cell profile	5	0	1	WT vs. Ripk1-/-	0.0044
	3	0	4	WT vs. Ripk1+/-	0.8163
	8	1	9	One way ANOVA, Dunnett's multiple comparisons test
	9	2	2
	2	1	4
	2	0	4
	3	1	1
	4	2	7
	3	0	2
Average	4.33333	0.777778	3.77778

## Sheet: Figure 1h
Figure 1h
The fluorescent intensities of LC3 dots/cells were quantified in (h) using Image J.
	WT	Ripk1-/-	Ripk1+/-		p value
Punctate LC3 /Cells	3.73429	0.845214	3.35743	WT vs. Ripk1-/-	<0.0001
	3.83318	0.74397	3.62081	WT vs. Ripk1+/-	0.8671
	2.30378	0.867069	3.18866	One way ANOVA, Dunnett's multiple comparisons test
	4.21765	1.04218	3.78639
	3.16191	0.870633	3.71754
	2.5196	0.784821	3.63129
	3.83522	0.908458	4.15401
	4.64411	1.11074	4.10134
	4.38111	1.2117	4.04175
Average	3.62565	0.931643	3.73325

## Sheet: Figure 1i
Figure 1i
Western blot analyses of LC3 and p62 levels in brain tissues from WT, Ripk1-/- and Ripk1+/- mouse neonates at 0 or 6 h after birth.

## Sheet: Figure 1j
Figure 1j
Western blot analyses of LC3 and p62 levels in WT and Ripk1-/- MEFs which were cultured in culture medium or EBSS for 6 h.

## Sheet: Figure 1k
			Figure 1k
			Western blot analyses of LC3 and p62 levels in WT, Ripk1-/- and Ripk1-/- + Ripk1 MEFs which were starved for 0, 2, 4 and 6 h in EBSS.

## Sheet: Figure 1m
Figure 1m
The averaged punctate GFP-LC3 intensities in images from each condition in (I)
	Starvation-NC	Starvation+NC	Starvation+siRipk1#1	Starvation+siRipk1#2		p value
GFP-LC3 dots intesnsities (%)	116.16	167.305	99.3876	119.064	Starvation-NC vs. Starvation+NC	0.0004
	88.2458	161.557	108.04	133.643	Starvation+NC vs. Starvation+siRipk1#1	0.0013
	95.5946	178.921	122.857	111.241	Starvation+NC vs. Starvation+siRipk1#2	0.0048
Average	100	169.261	110.095	121.316	One way ANOVA,Tukey's multiple comparisons test

## Sheet: Figure 2a
		Figure 2a
		Volcano plot of metabolites in WT and Ripk1-/- MEF cells under normal culture condition.
		Name	log2(Fold change)	-log10(p value)
		Nicotinamide ribotide	-3.09534	3.13696
		Glycerophosphocholine	-2.93014	1.93487
		Nicotinamide adenine dinucleotide phosphate (NADP)	-2.61475	2.6758
		Allocystathionine	-2.17545	2.62478
		L-2-Hydroxygluterate	-2.134	2.19121
		myo-Inositol	-1.34741	3.13005
		Uric acid	-1.26001	2.38725
		5'-Phosphoribosyl-5-amino-4-imidazolecarboxamide (AICAR)	-1.19751	2.41445
		Nicotinamide adenine dinucleotide (NAD)	-1.09987	3.05061
		Xanthurenic acid	-0.985891	1.11434
		L-Homoserine	-0.866262	1.47593
		D-Glucuronate	-0.774583	3.16385
		Acadesine	-0.704052	0.735386
		Phenyllactic acid	-0.677645	1.23404
		L-Glutamine	-0.645177	4.23854
		N-Acetyl-D-glucosamine	-0.64506	1.47285
		D-Glucose 6-phosphate solution	-0.546676	0.830617
		Xanthosine	-0.483371	0.812207
		Imidazole	-0.455466	0.275785
		Atrolactic acid	-0.38458	0.56514
		beta-D-Glucosamine	-0.351988	0.679637
		L-Methionine sulfoxide	-0.340392	0.371119
		Thiamine pyrophosphate (TPP)	-0.334561	0.667451
		Dephosphocoenzyme A (Dephospho-CoA)	-0.308283	0.48285
		Citric acid	-0.29874	0.743697
		Sucrose	-0.295967	0.349152
		Deoxyguanosine triphosphate (dGTP)	-0.280831	0.451749
		Ureidopropionic acid	-0.266787	0.27386
		Citraconic acid	-0.247385	0.151496
		L-histidinol	-0.236749	0.415431
		histamine	-0.219731	0.218563
		β-hydroxybutyrate	-0.207056	0.561544
		Isocitrate	-0.200128	0.211705
		L-Leucine	-0.182977	0.491809
		Phenylpropiolic acid	-0.174531	0.325968
		Deoxyadenosine monophosphate (dAMP)	-0.174288	0.391827
		Glutathione disulfide	-0.16925	0.752733
		Cholesterol sulfate	-0.165943	0.241722
		Glycyl-L-leucine	-0.159003	0.34815
		Isobutyryl coenzyme A	-0.158461	0.412535
		Flavin mononucleotide (FMN)	-0.141526	0.340045
		Uridine 5'-monophosphate (UMP)	-0.140237	0.770811
		Inosine 5'-monophosphate (IMP)	-0.122387	0.297316
		2-keto-D-Gluconic acid	-0.0987087	0.102113
		Deoxycytidine monophosphate (dCMP)	-0.0690687	0.122477
		2'-Deoxyguanosine 5'-diphosphate (dGDP)	-0.0519315	0.0482905
		Flavin adenine dinucleotide (FAD)	-0.0439675	0.125732
		D-Biotin	-0.0353316	0.0495966
		L-Homocysteine	-0.0295916	0.607697
		3-Methylphenylacetic acid	-0.0291082	0.458864
		Aminohippuric acid	-0.0237883	0.920404
		D-glucosamine 1-phosphate	-0.0181213	0.237302
		Porphobilinogen	-0.0170144	0.394529
		3,5-Diiodothyronine	-0.00759108	0.253489
		3-Methylthiopropionote	0.00338203	0.0944208
		2-Isopropylmalic acid	0.00618969	0.0901582
		Deoxycholic acid	0.00650217	0.190864
		Shikimate	0.00776008	0.552486
		Cholic acid	0.00854333	0.0672269
		Taurocholic acid	0.0103452	0.754266
		p-Hydroxyphenylacetic acid	0.0175065	0.777145
		alpha-Lipoic acid	0.0187961	0.374346
		Ethyl glucuronide	0.0215852	0.965204
		3-Isopropylmalate	0.0277481	0.573549
		Guanidoacetic acid	0.0315526	0.409473
		2,3-Dihydroxybenzoic acid	0.0324282	0.894299
		Hydroxyphenylacetic acid	0.0408074	0.564814
		L-carnitine	0.0466865	0.0599695
		Kynurenic acid	0.0514202	1.08763
		Reduced nicotinamide adenine dinucleotide phosphate (NADPH)	0.0561	0.160807
		3-Phosphoglycerate	0.0602723	0.409697
		Phosphoenolpyruvate	0.0806243	0.118145
		L-Citrulline	0.0902344	0.190192
		Guanosine diphosphate (GDP)	0.101289	0.278642
		Cytidine 5'-monophosphate (CMP)	0.106668	0.239712
		L-Arginine	0.112157	0.27021
		Reduced nicotinamide adenine dinucleotide (NADH)	0.11838	0.0553094
		Deoxycytidine triphosphate (dCTP)	0.136399	0.143984
		Hydroxyisocaproic acid	0.146147	0.231984
		Flavone	0.155489	0.140198
		Ornithine	0.172505	0.680987
		Thymine	0.191255	0.47756
		4-Pyridoxic acid	0.196071	0.140272
		Glucosamine 6-phosphate	0.204851	0.352714
		5-Methoxytryptophan	0.208264	0.384488
		Folic acid	0.208765	0.178813
		Adenosine 5'-phosphosulfate (APS)	0.244691	0.470693
		L-Lysine	0.256101	0.905281
		Deoxythymidylic acid (dTMP)	0.294453	0.685295
		2'-Deoxyguanosine 5'-monophosphate (dGMP)	0.32724	0.704894
		DL-2-Aminooctanoic acid	0.343767	0.264077
		2-Hydroxyadenine	0.349406	0.749849
		Adenosine monophosphate (AMP)	0.355464	0.92635
		S-Methyl-L-cysteine	0.36641	0.540765
		Gamma-Aminobutyric acid (GABA)	0.380147	1.59736
		NG,NG-Dimethyl-L-arginine (ADMA)	0.380304	1.68245
		sn-Glycerol 3-phosphate	0.38073	0.615825
		L-Valine	0.382919	0.981733
		L-Dihydroorotate	0.399562	0.753223
		Phosphorylcholine	0.40871	1.59141
		Nicotinate	0.41093	0.451778
		Succinate	0.416148	1.03248
		Adenosine 3',5'-cyclic phosphate (cAMP)	0.429852	0.518761
		Guanosine-5'-monophosphate	0.457074	1.07471
		L-homocysteic acid	0.457723	2.55434
		Dihydroxy-acetone-phosphate	0.466829	0.46458
		L-Asparagine	0.467849	1.42906
		N-Acetyl-L-phenylalanine	0.482389	0.339977
		taurine	0.487578	1.82056
		L-histidine	0.494358	0.713819
		L-Serine	0.512643	2.77118
		S-Adenosylhomocysteine	0.543657	1.5413
		L-Phenylalanine	0.550466	0.842461
		cis-Aconitate	0.569551	1.09961
		D-Fructose 1,6-bisphosphate	0.580889	1.34618
		o-Tyrosine	0.581183	2.32524
		Hypoxanthine	0.599153	2.76145
		Pyridoxamine	0.603938	0.688065
		Acetylcarnitine DL	0.643418	1.33993
		2'-Deoxycytidine diphosphate (dCDP)	0.649761	1.60868
		Choline	0.65824	0.657324
		Uridine triphosphate (UTP)	0.681794	1.35799
		Thymidine	0.687701	2.01718
		Pantothenic Acid	0.706207	2.88552
		N-Acetylglutamine	0.717858	1.93192
		L-Glutamate	0.735983	4.07804
		Argininosuccinic acid	0.768081	1.86302
		Deoxyuridine	0.808527	1.35699
		Cytidine triphosphate (CTP)	0.811468	1.76102
		S-Adenosylmethionine	0.817371	4.19092
		Riboflavin (Vitamin B2)	0.855129	0.747856
		L-Aspartate	0.882531	6.85576
		Ethanolamine	0.896056	1.2886
		Uridine diphosphate glucose (UDP-D-Glucose)	0.905204	2.61065
		L-Tryptophan	0.913639	3.31006
		Pyroglutamic acid	0.920841	6.46188
		Thiamine	0.935377	0.927521
		Pyridoxine	0.945029	0.416313
		3'-O-methylguanosine	0.969006	1.95082
		Inosine	0.9692	2.27753
		L-Kynurenine	1.00357	0.755926
		L-2-Aminoadipic acid	1.01568	2.82257
		Citicoline (CDP-choline)	1.05336	5.19996
		Thiamine monophosphate	1.07642	3.8429
		N2,N2-Dimethylguanosine	1.08567	0.635113
		5'-Methylthioadenosine	1.08607	0.850842
		L-Methionine	1.18567	1.77414
		L-O-Phosphoserine	1.21594	1.09411
		Adenosine triphosphate (ATP)	1.22282	3.52327
		L-Lactate	1.29896	5.45351
		creatine	1.3136	1.92122
		N-Acetyl-L-alanine	1.33758	2.75571
		Uridine	1.34135	1.64936
		Inosine diphosphate (IDP)	1.36461	3.14179
		Cytidine	1.46991	2.9796
		N-Carbamoyl-L-aspartate	1.60237	2.47278
		Fumarate	1.66053	1.68239
		Orotate	1.68364	4.85682
		L-Pipecolate	1.69372	1.72397
		Gycerate	1.72582	3.32011
		Adenosine	1.77943	1.39506
		Deoxyadenosine	1.80428	1.0116
		L-Alanine	1.8477	3.87345
		Creatinine	1.87418	1.39229
		Glycine	1.88631	4.72206
		Nicotinamide	1.91371	1.89169
		Betaine	1.99365	2.68955
		Deoxyguanosine	2.25394	3.83771
		N-Acetylputrescine	2.4169	1.93361
		Malate	2.42244	2.56984
		Guanosine	2.4712	1.69899
		Uridine 5'-diphospho-glucuronic acid (UDP-D-Glucuronate)	2.80464	4.17579

[truncated: 90 more sheets: Figure 2b, Figure 2c, Figure 2d, Figure 2e, Figure 2f, Figure 2g, Figure 2h, Figure 3a, Figure 3b, Figure 3d, Figure 3e, Figure 3f, Figure 3h, Figure 3i, Figure 3j, Figure 3l, Figure 3m, Figure 4a, Figure 4b, Figure 4c …]
